# Supplementary material for: DNA methylation-based predictors of metabolic traits in Scottish and Singaporean cohorts
Source: Am J Hum Genet. 2024 Dec 19;112(1):106–15. doi: 10.1016/j.ajhg.2024.11.012 (PMC11739919; doi:10.1016/j.ajhg.2024.11.012)
Supplement: Data S1. Tables S1–S15 [file mmc2.xlsx]

## Sheet: Table S1
Table S1: Descriptive statistics for methylation estimated white blood cell proportions and epigenetic smoking scores that were used as covariates in the marginal epigenome-wide association studies performed in Generation Scotland
Covariates	N	Mean	Standard deviation	Range
B cells	18411	0.059533	0.0282711	0-0.67
CD4 helper T cells	18411	0.179602	0.0571974	0-0.46
CD8 helper T cells	18411	0.0449896	0.0400348	0-0.47
Natural killer cells	18411	0.0564006	0.0450905	0-0.35
Monocytes	18411	0.0632804	0.0236492	0-0.3
Epigenetic smoking score	18411	1.39478	4.30826	-6.55-21.42

## Sheet: Table S2
Table S2: Number of studies and search terms used for the epigenome-wide association studies catalogue analysis. BMI = body mass index; WHR = waist-hip ratio; HDL cholesterol= high-density lipoprotein cholesterol.
Trait	Number of studies	Search terms
BMI	10	"BMI", "Body Mass Index", "bmi","Body mass index", "Pre-pregnancy BMI", "Pre-pregnancy body mass index", "Body mass index change", "body mass index", "Paternal body mass index"
WHR	1	"waist circumference-to-hip ratio"
Body fat percentage	0	N/A
Glucose	1	"2-hour glucose", "Fasting glucose", "fasting glucose", "1-hour glucose", "Mid-pregnancy Fasting Plasma Glucose", "Mid-pregnancy Fasting Plasma Glucose Post 2h 75g Oral Glucose Tolerance Test", "Glucose", "maternal glucose", "oral glucose tolerance test"
HDL cholesterol	2	"HDL cholesterol", "High-density lipoprotein cholesterol", "Serum high-densitty lipoprotein cholesterol", "Cholesterol esters in large HDL","Cholesterol esters in medium HDL", "Cholesterol esters in small HDL", "Cholesterol esters in very large HDL", "Concentration of large HDL particles", "Concentration of medium HDL particles","Concentration of small HDL particles", "Concentration of very large…
Total cholesterol	2	Total cholesterol, "total cholesterol", "Serum total cholesterol"

## Sheet: Table S3
Table S3: Descriptive statistics for the cognitive tests in the Lothian Birth Cohort 1936
Test	Wave	N	Mean	Standard deviation	Number of missing values	Range
Digit symbol backwards	1	1090	7.73486	2.26288	1	2 - 14
Digit symbol backwards	2	866	7.81409	2.28922	225	2 - 14
Digit symbol backwards	3	695	7.76835	2.37352	396	2 - 14
Digit symbol backwards	4	548	7.55839	2.1773	543	2 - 14
Digit symbol backwards	5	426	7.19014	2.33016	665	0 - 13
Matrix Reasoning	1	1086	13.4945	5.1314	5	4 - 24
Matrix Reasoning	2	863	13.175	4.96397	228	3 - 25
Matrix Reasoning	3	689	13.0392	4.90905	402	3 - 25
Matrix Reasoning	4	535	12.9047	5.03288	556	1 - 25
Matrix Reasoning	5	418	12.9258	5.21957	673	3 - 25
Block design	1	1085	33.7889	10.3217	6	10 - 65
Block design	2	864	33.6377	10.0777	227	10 - 66
Block design	3	691	32.1838	9.95189	400	3 - 66
Block design	4	535	31.2	9.6339	556	0 - 63
Block design	5	420	29.9	9.59935	671	2 - 62
Digit symbol	1	1086	56.5994	12.9327	5	14 - 98
Digit symbol	2	862	56.4002	12.3099	229	15 - 94
Digit symbol	3	685	53.8088	12.9329	406	14 - 89
Digit symbol	4	535	51.2411	13.0078	556	12 - 89
Digit symbol	5	418	50.9809	12.7897	673	15 - 81
Symbol search	1	1084	24.7555	6.28518	7	2 - 49
Symbol search	2	862	24.609	6.17526	229	3 - 45
Symbol search	3	687	24.6041	6.45621	404	3 - 53
Symbol search	4	528	22.7311	6.6275	563	2 - 50
Symbol search	5	415	22.212	6.92983	676	-1 - 40
National adult reading test	1	1089	34.4821	8.15452	2	1 - 50
National adult reading test	2	864	34.3796	8.17547	227	1 - 50
National adult reading test	3	695	35.0245	8.02702	396	5 - 49
National adult reading test	4	546	35.5916	8.19218	545	6 - 50
National adult reading test	5	426	36.0516	7.81324	665	8 - 49
Logical memory	1	1087	71.4609	17.9649	4	0 - 117
Logical memory	2	864	74.3021	17.879	227	5 - 116
Logical memory	3	688	74.577	19.2018	403	5 - 116
Logical memory	4	542	72.7103	20.395	549	0 - 122
Logical memory	5	421	72.1473	21.521	670	2 - 118
Verbal paired associates	1	1050	26.4429	9.13259	41	0 - 40
Verbal paired associates	2	843	27.1827	9.46087	248	0 - 40
Verbal paired associates	3	663	26.4103	9.55762	428	1 - 40
Verbal paired associates	4	497	27.1408	9.55461	594	0 - 40
Verbal paired associates	5	380	27.3684	9.54208	711	0 - 40
Inspection time	1	1041	112.14	11	50	46 - 140
Inspection time	2	838	111.223	11.7885	253	32 - 140
Inspection time	3	654	110.136	12.5536	437	49 - 136
Inspection time	4	465	106.959	13.6013	626	37 - 132
Inspection time	5	382	106.034	12.7245	709	61 - 136
Four choice reaction time	1	1084	0.642107	0.0857802	7	0.45 - 1.13
Four choice reaction time	2	865	0.649272	0.0898421	226	0.45 - 1.29
Four choice reaction time	3	685	0.678844	0.102754	406	0.46 - 1.31
Four choice reaction time	4	543	0.706031	0.113613	548	0.46 - 1.34
Four choice reaction time	5	423	0.722026	0.120251	668	0.49 - 1.24
Spatial span	1	1084	14.7177	2.83195	7	5 - 24
Spatial span	2	861	14.6945	2.76201	230	5 - 23
Spatial span	3	690	14.6159	2.72845	401	6 - 22
Spatial span	4	536	14.1306	2.71818	555	7 - 23
Spatial span	5	421	13.8931	2.85114	670	3 - 21
Verbal fluency	1	1087	42.4177	12.5379	4	10 - 83
Verbal fluency	2	865	43.1803	12.9402	226	6 - 90
Verbal fluency	3	696	42.898	12.7646	395	6 - 86
Verbal fluency	4	547	43.6106	13.3337	544	13 - 83
Verbal fluency	5	426	43.554	12.6897	665	4 - 80
Wechsler test of reading	1	1089	41.0211	7.17485	2	8 - 50
Wechsler test of reading	2	864	41.0104	6.96681	227	5 - 50
Wechsler test of reading	3	694	41.0922	7.02172	397	8 - 50
Wechsler test of reading	4	546	41.6282	7.03328	545	12 - 50
Wechsler test of reading	5	426	42.1901	6.60652	665	18 - 50

## Sheet: Table S4
Table S4: Cognitive test loadings on general cognitive function level and change for the measurement model in the Lothian Birth Cohort 1936
Test	Intercept	Slope
Block design	0.683	0.856
Matrix reasoning	0.778	0.852
Spatial span	0.642	1
National adult reading test	0.684	0.491
Wechsler test of reading	0.68	0.472
Verbal fluency	0.526	0.783
Verbal paired associates	0.543	0.676
Logical memory	0.625	0.772
Digit symbol backwards	0.713	0.811
Symbol search	0.789	0.954
Digit symbol	0.651	0.883
Inspection time	0.489	0.921
Four choice reaction time	0.527	0.907

## Sheet: Table S5
Table S5: Model fit measures for the general cognitive function measurement models in the Lothian Birth Cohort 1936. CFI = Comparative Fit Index; TLI = Tucker-Lewis Index; RMSEA = Root mean square error of approximation; SRMR = Standardised root mean residual
CFI	TLI	RMSEA	SRMR
0.96	0.959	0.028	0.061

## Sheet: Table S6
Table S6: Descriptive statistics for the Lothian Birth Cohort 1936 covariates included in the cognitive models
Covariates	Wave	N	Mean	Standard deviation	Number of missing issing values	Range
Age (years)	1	1091	69.5348	0.831854	0	67.61 - 71.3
Age (years)	2	866	72.4939	0.711346	225	70.91 - 74.15
Age (years)	3	697	76.2451	0.675857	394	74.59 - 77.7
Age (years)	4	550	79.325	0.623507	541	77.96 - 80.87
Age (years)	5	431	82.0052	0.472994	660	80.93 - 83.13
Alcohol units (per week)	1	1091	10.5163	14.1866	0	0 - 140
Scottish index of multiple deprivation	1	1083	4564.74	1907.33	8	4 - 6505
Epigenetic smoking score	1	894	0.468589	5.5071	197	-13.46 - 20.97
		N	%
Sex	female	543	49.77
	male	548	50.23

## Sheet: Table S7
Table S7: The top 1,000 CpGs associated with each metabolic trait in non-PC-adjusted marginal linear regression epigenome-wide association studies in Generation Scotland. Outcomes in each EWAS are the residuals from metabolic traits regressed on age, age2, sex and family structure. Original outcome units are BMI in kg/m2; HDL cholesterol, total cholesterol and glucose in mmol/L; body fat in perce…
Trait	Chromosome	Probe	Position in genome	Gene	DNA strand orientation	Beta	Standard error	P value	N
BMI	21	cg06500161	43656587	ABCG1 ABCG1 ABCG1 ABCG1 ABCG1 ABCG1	+	1.47603	0.047627	2.78526e-205	17304
BMI	21	cg16740586	43655919	ABCG1 ABCG1 ABCG1 ABCG1 ABCG1 ABCG1	+	0.968886	0.0358172	7.09025e-158	17304
BMI	17	cg11024682	17730094	SREBF1 SREBF1	-	1.23471	0.047298	2.26502e-147	17304
BMI	11	cg00574958	68607622	CPT1A CPT1A	+	-0.719402	0.0277898	5.29032e-145	17304
BMI	21	cg27243685	43642366	ABCG1 ABCG1 ABCG1 ABCG1 ABCG1 ABCG1	+	0.929276	0.0368781	1.25042e-137	17304
BMI	11	cg19758958	62319222	NA	+	-1.01382	0.0421285	6.79314e-126	17304
BMI	1	cg17750024	175538621	TNR	-	-0.644644	0.0303448	6.85164e-99	17304
BMI	8	cg18353028	65669513	CYP7B1	+	-0.589434	0.0277964	1.52434e-98	17304
BMI	21	cg10128003	43642166	ABCG1 ABCG1 ABCG1 ABCG1 ABCG1 ABCG1	-	0.813687	0.0384841	5.49707e-98	17304
BMI	1	cg00683922	207242569	PFKFB2 PFKFB2	+	0.669966	0.032069	9.73238e-96	17304
BMI	13	cg19750657	38935967	UFM1	+	0.675805	0.0329544	2.32049e-92	17304
BMI	1	cg17901584	55353706	DHCR24	+	-0.716038	0.0349305	2.74372e-92	17304
BMI	19	cg00840791	16453259	NA	+	-0.306765	0.015083	6.79248e-91	17304
BMI	4	cg02786370	2747928	TNIP2 TNIP2 TNIP2	-	-0.534275	0.0262841	8.53952e-91	17304
BMI	4	cg06690548	139162808	SLC7A11	-	-0.427507	0.02111	3.82426e-90	17304
BMI	9	cg01270753	101944336	NA	+	-0.549471	0.0272254	1.50366e-89	17304
BMI	15	cg14051805	39917220	FSIP1	-	-0.470648	0.0236694	5.21485e-87	17304
BMI	2	cg10913394	102137177	NA	+	-0.865314	0.0438402	8.94627e-86	17304
BMI	1	cg22699725	207242586	PFKFB2 PFKFB2	+	0.635264	0.0322372	1.66039e-85	17304
BMI	1	cg03725309	109757585	SARS	+	-0.589947	0.0299404	1.72163e-85	17304
BMI	21	cg22652934	36180035	RUNX1 RUNX1	+	-0.55347	0.0282668	1.87036e-84	17304
BMI	8	cg23204398	126365081	NSMCE2	+	0.535535	0.0274445	6.73342e-84	17304
BMI	9	cg05241923	136010810	RALGDS	+	-0.717207	0.0368987	2.88901e-83	17304
BMI	12	cg10601624	6404377	NA	+	-0.929663	0.0482767	8.84969e-82	17304
BMI	1	cg21575225	156073485	LMNA	+	-0.756235	0.0392721	8.97046e-82	17304
BMI	14	cg18871648	74227431	ELMSAN1 ELMSAN1	+	-0.499088	0.0259702	1.85728e-81	17304
BMI	6	cg17501210	166970252	RPS6KA2 RPS6KA2	-	-0.567247	0.0299553	3.60845e-79	17304
BMI	1	cg22976567	156074182	LMNA	-	-0.566105	0.0300238	1.63042e-78	17304
BMI	3	cg15721584	181326755	SOX2OT	+	0.462394	0.024565	2.94747e-78	17304
BMI	11	cg08110170	72474129	STARD10	-	-0.422117	0.0225876	3.56366e-77	17304
BMI	12	cg05293861	4262708	NA	+	-0.500816	0.027004	4.80135e-76	17304
BMI	8	cg19589396	103937374	NA	+	-0.595309	0.0322181	1.67071e-75	17304
BMI	16	cg01243823	50732212	NOD2	-	-0.458748	0.0248453	2.12614e-75	17304
BMI	7	cg21489638	130671028	LINC-PINT LINC-PINT LINC-PINT LINC-PINT LINC-PINT LINC-PINT LINC-PINT LINC-PINT	+	-0.563463	0.0305491	3.0391e-75	17304
BMI	11	cg19120513	102189303	BIRC3 BIRC3	+	-0.847508	0.046153	1.32822e-74	17304
BMI	10	cg25457000	4813681	NA	+	-0.546304	0.0298578	4.38356e-74	17304
BMI	2	cg00144816	28498080	BRE BRE BRE BRE BRE BRE	+	-0.802465	0.0440241	1.51369e-73	17304
BMI	3	cg27086356	170627562	EIF5A2	-	-0.560965	0.0308466	3.22318e-73	17304
BMI	17	cg24174557	57903544	TMEM49	-	-0.511583	0.028145	3.78557e-73	17304
BMI	22	cg09349128	50327986	NA	-	-0.669389	0.0371885	8.81396e-72	17304
BMI	6	cg00857282	16130727	MYLIP	-	0.390328	0.0218042	5.02381e-71	17304
BMI	9	cg03770138	136009651	RALGDS	+	-0.759245	0.0424567	6.97912e-71	17304
BMI	17	cg00214628	46583511	NA	-	-0.681161	0.038166	1.30262e-70	17304
BMI	10	cg26033520	74004071	NA	+	0.467371	0.0262703	3.51232e-70	17304
BMI	14	cg10919522	74227441	C14orf43 C14orf43	+	-0.515927	0.0290148	4.13645e-70	17304
BMI	21	cg02233071	36181046	RUNX1 RUNX1	+	-0.456305	0.0257275	9.15887e-70	17304
BMI	1	cg10014405	16012344	PLEKHM2	+	0.666404	0.0375827	9.88396e-70	17304
BMI	7	cg00626263	5741049	RNF216 RNF216	-	-0.482075	0.0272211	1.45283e-69	17304
BMI	11	cg00163198	130767760	SNX19 SNX19	-	0.679854	0.0385008	3.56223e-69	17304
BMI	6	ch.6.33611621F	33503643	NA	+	-0.469277	0.0266529	8.6691e-69	17304
BMI	2	cg02841972	10176151	NA	+	-0.716477	0.0406938	8.73695e-69	17304
BMI	21	cg08668779	43646600	ABCG1 ABCG1 ABCG1 ABCG1 ABCG1 ABCG1	+	0.810204	0.046035	9.83011e-69	17304
BMI	1	cg14476101	120255992	PHGDH	-	-0.458263	0.0260721	1.46355e-68	17304
BMI	14	ch.14.97331099F	98261346	NA	+	-0.430229	0.0245563	3.90112e-68	17304
BMI	11	cg25212397	102184373	NA	-	-0.431658	0.0246866	7.08924e-68	17304
BMI	7	cg04278580	155538094	RBM33	-	0.657334	0.0376158	8.4977e-68	17304
BMI	20	cg09409865	33169887	PIGU	-	-0.781303	0.0447122	8.63172e-68	17304
BMI	7	cg21429551	30635762	GARS	+	-0.321017	0.0184204	1.93005e-67	17304
BMI	14	cg07808881	89974621	FOXN3	-	0.731963	0.0420308	2.38693e-67	17304
BMI	7	cg17075888	95225339	PDK4	+	-0.572483	0.0329196	3.63997e-67	17304
BMI	17	cg25178683	76976267	LGALS3BP	-	0.654908	0.0376678	3.89225e-67	17304
BMI	22	cg03119750	40349608	GRAP2 GRAP2 GRAP2 GRAP2 GRAP2	-	0.552801	0.0320433	3.88521e-66	17304
BMI	3	cg09831562	181327125	SOX2OT	+	0.40586	0.0235449	4.932e-66	17304
BMI	17	cg13274938	38493822	RARA RARA RARA	+	0.859569	0.0498738	5.17209e-66	17304
BMI	4	cg19541622	56180	ZNF718 ZNF595 ZNF595 ZNF595 ZNF595 ZNF718 ZNF718	-	0.526291	0.0305899	8.63389e-66	17304
BMI	21	cg12919873	38929815	NA	+	-0.435813	0.0253363	9.17375e-66	17304
BMI	12	cg15001240	27615408	NA	-	-0.614547	0.0357406	1.02418e-65	17304
BMI	11	cg05325763	68607719	CPT1A CPT1A	-	-0.442882	0.0258103	1.8706e-65	17304
BMI	1	cg09469355	2161886	SKI	-	-0.829574	0.0484866	4.33913e-65	17304
BMI	10	cg19572574	63592731	NA	-	-0.620598	0.0363303	6.87098e-65	17304
BMI	9	cg10407744	97715349	C9orf3 C9orf3	+	0.589479	0.0345997	1.46526e-64	17304
BMI	4	cg00741986	2748332	TNIP2 TNIP2	-	-0.772448	0.0454115	2.31175e-64	17304
BMI	6	cg18120259	43894639	LOC100132354	+	-0.802107	0.0472458	3.9963e-64	17304
BMI	21	cg08309687	35320596	NA	+	-0.522279	0.0307935	5.28117e-64	17304
BMI	10	cg00134210	14644132	FAM107B	-	-0.410217	0.0242288	8.68611e-64	17304
BMI	1	cg12593793	156074135	NA	+	-0.550316	0.0325113	9.28719e-64	17304
BMI	19	cg15370819	54379397	MYADM MYADM MYADM MYADM MYADM MYADM MYADM MYADM MYADM MYADM MYADM MYADM	+	0.799493	0.0472366	9.5489e-64	17304
BMI	2	cg20793144	47250669	TTC7A TTC7A TTC7A TTC7A	-	0.694099	0.0410145	9.87102e-64	17304
BMI	20	cg24403644	42574624	TOX2 TOX2 TOX2 TOX2	+	0.715736	0.0423502	1.44573e-63	17304
BMI	1	cg13222915	184598594	NA	-	-0.850368	0.0504772	3.54477e-63	17304
BMI	1	cg18391344	198902062	MIR181A1HG	-	0.295211	0.0175433	4.86776e-63	17304
BMI	3	cg10251538	108800886	MORC1	-	-0.470899	0.0280924	1.43019e-62	17304
BMI	12	cg19640090	11975155	ETV6 RNU6-19P	+	-0.727927	0.043463	1.8117e-62	17304
BMI	1	cg15730234	101759418	NA	-	-0.495032	0.0295911	2.48629e-62	17304
BMI	16	cg09063556	66653795	CMTM4 CMTM4	-	0.713993	0.0427175	3.17278e-62	17304
BMI	3	cg07133321	45607976	NA	-	0.70015	0.0419928	6.25999e-62	17304
BMI	9	cg14649449	72660082	MAMDC2	-	-0.771272	0.0463825	1.30348e-61	17304
BMI	1	cg13053471	235147039	NA	-	-0.850973	0.0511878	1.39125e-61	17304
BMI	8	cg01877366	141301482	TRAPPC9 TRAPPC9	-	0.51684	0.0311487	2.34798e-61	17304
BMI	1	cg05514927	59523151	LINC01358	-	-0.986436	0.0595561	3.8067e-61	17304
BMI	19	cg16655795	42897238	NA	-	0.817062	0.0493719	4.78553e-61	17304
BMI	4	cg06854772	1853351	LETM1	-	0.862908	0.0523432	1.35033e-60	17304
BMI	1	cg09702859	198901839	MIR181A1HG	-	0.298081	0.0180956	1.66839e-60	17304
BMI	19	cg21766592	47288066	SLC1A5 SLC1A5 SLC1A5 SLC1A5	-	-0.381411	0.0231577	1.73588e-60	17304
BMI	1	cg10999423	222461592	NA	-	0.649058	0.0394539	2.36977e-60	17304
BMI	12	cg19918116	124326760	DNAH10	+	-0.772473	0.0469615	2.4464e-60	17304
BMI	16	cg06946797	11422409	NA	+	-0.444725	0.0270588	3.04873e-60	17304
BMI	8	cg07960624	119208486	SAMD12	-	-0.438556	0.0266956	3.44244e-60	17304
BMI	1	cg14955070	156135027	SEMA4A SEMA4A SEMA4A SEMA4A	-	-0.509459	0.0310136	3.50315e-60	17304
BMI	2	cg04011474	28904455	NA	-	-0.631882	0.0384894	4.11502e-60	17304
BMI	17	cg23841748	4477149	NA	-	-0.590591	0.0360424	6.80636e-60	17304
BMI	11	cg01624871	6426894	APBB1 APBB1 APBB1 APBB1 APBB1 APBB1 APBB1 APBB1 APBB1	-	0.831529	0.0508002	9.01834e-60	17304
BMI	2	ch.2.30415474F	30561970	NA	+	-0.475381	0.0290729	1.1918e-59	17304
BMI	6	cg07821355	116706621	DSE DSE	+	-0.802674	0.0491116	1.3452e-59	17304
BMI	16	cg07978331	75046041	ZNRF1	+	-0.586966	0.0360082	2.69062e-59	17304
BMI	12	cg22513770	98985274	NA	+	1.02597	0.062971	3.06849e-59	17304
BMI	18	cg16593554	74813401	MBP MBP	+	-0.429551	0.0263902	3.95929e-59	17304
BMI	8	cg12765376	6502531	MCPH1-AS1	-	-0.802134	0.0492836	4.02686e-59	17304
BMI	14	cg19488267	85763019	NA	+	0.410815	0.0253241	9.51995e-59	17304
BMI	9	cg08673945	20490677	MLLT3 MLLT3	-	-0.590103	0.0363807	9.84313e-59	17304
BMI	1	cg10429891	27963618	NA	+	-0.723822	0.0447035	1.55731e-58	17304
BMI	20	cg18346693	62286145	STMN3 STMN3	+	0.775987	0.0480046	2.38929e-58	17304
BMI	19	cg18608055	1130866	SBNO2 SBNO2	-	-0.800665	0.0495389	2.48651e-58	17304
BMI	6	cg17066943	34192320	NA	+	-0.52842	0.0327526	3.93039e-58	17304
BMI	10	cg23761815	73083123	SLC29A3	+	0.712157	0.0441414	3.93961e-58	17304
BMI	19	cg02711608	47287964	SLC1A5 SLC1A5 SLC1A5 SLC1A5	+	-0.45035	0.0279395	4.98416e-58	17304
BMI	1	cg26257082	198906494	NA	+	0.346893	0.0215274	5.37567e-58	17304
BMI	16	cg08305942	79692354	NA	-	-0.659391	0.0409875	8.18725e-58	17304
BMI	7	cg14578060	76434789	NA	+	-0.447184	0.0278054	8.86204e-58	17304
BMI	1	cg08941107	27744956	WASF2 WASF2	+	-0.656205	0.0408211	9.98123e-58	17304
BMI	22	cg19581730	24828041	ADORA2A ADORA2A ADORA2A ADORA2A ADORA2A ADORA2A ADORA2A ADORA2A-AS1 SPECC1L-ADORA2A	-	0.66653	0.0416392	2.93066e-57	17304
BMI	17	cg19016694	80821826	TBCD	+	-0.869519	0.0543918	4.08929e-57	17304
BMI	7	cg10713220	36640882	AOAH-IT1 AOAH AOAH AOAH	+	-0.318554	0.0199474	5.30719e-57	17304
BMI	7	cg15347900	7749174	RPA3 UMAD1 UMAD1 UMAD1	+	0.654751	0.0410692	8.14387e-57	17304
BMI	7	cg26679964	142976541	NA	+	-0.647867	0.0406627	9.51814e-57	17304
BMI	17	cg03078551	41656298	NA	+	-0.474954	0.0298704	1.58201e-56	17304
BMI	7	cg26080684	72775853	NA	+	0.497727	0.0313409	2.14633e-56	17304
BMI	21	cg05538032	43681915	ABCG1 ABCG1 ABCG1 ABCG1 ABCG1 ABCG1	+	0.63651	0.0401138	2.65133e-56	17304
BMI	10	cg02451866	71251604	TSPAN15	-	0.846925	0.0533936	2.89787e-56	17304
BMI	14	cg00218090	100485810	NA	-	0.438601	0.0276781	3.69125e-56	17304
BMI	20	cg18219651	56033002	NA	-	-0.74515	0.0470378	3.99148e-56	17304
BMI	17	cg08666577	58243578	NA	-	-0.682994	0.0431394	4.61481e-56	17304
BMI	20	cg18138498	42574175	TOX2 TOX2 TOX2 TOX2	+	0.820396	0.0518295	4.87686e-56	17304
BMI	17	cg18181703	76354621	SOCS3	-	-0.556532	0.0351644	5.04573e-56	17304
BMI	3	cg19432791	45894556	LZTFL1 LZTFL1	-	0.4304	0.0271954	5.07681e-56	17304
BMI	8	cg04492909	102166926	NA	+	0.579509	0.0366321	5.62116e-56	17304
BMI	1	cg23998749	154968781	NA	+	0.899542	0.0568665	5.7269e-56	17304
BMI	1	cg27634845	90823816	NA	+	-0.372765	0.0235715	6.12142e-56	17304
BMI	7	cg19390658	30636176	GARS	+	-0.334265	0.0211627	8.27502e-56	17304
BMI	5	cg03262246	133749006	CDKN2AIPNL	-	0.787156	0.0498411	8.49161e-56	17304
BMI	5	cg21623127	96432134	LIX1	+	-0.527457	0.0334054	9.00393e-56	17304
BMI	17	cg01130991	46510392	NA	+	0.512692	0.0324935	1.074e-55	17304
BMI	17	cg09832683	15013038	NA	-	0.449569	0.0285333	1.52094e-55	17304
BMI	2	cg26253134	70751721	TGFA TGFA	+	-0.583734	0.0370723	1.78238e-55	17304
BMI	12	cg25571973	52347158	ACVR1B ACVR1B ACVR1B	+	0.616263	0.0391763	2.26155e-55	17304
BMI	6	cg09222732	466893	NA	+	-0.383375	0.0243718	2.26932e-55	17304
BMI	2	cg07995927	161995135	TANK TANK	-	-0.412184	0.0262188	2.62533e-55	17304
BMI	1	cg19375710	26105045	MAN1C1 MAN1C1	-	0.630547	0.0401159	2.74311e-55	17304
BMI	19	cg26950531	38704515	DPF1 DPF1 DPF1	+	-0.314921	0.0200518	3.34501e-55	17304
BMI	11	cg14262884	43757533	HSD17B12	-	-0.518069	0.0330049	3.82374e-55	17304
BMI	3	cg23032421	3152038	IL5RA IL5RA IL5RA IL5RA IL5RA IL5RA IL5RA IL5RA IL5RA IL5RA IL5RA IL5RA	+	-0.60049	0.0382715	4.2291e-55	17304
BMI	13	cg17736802	44875634	NA	+	-0.412095	0.0262735	4.60234e-55	17304
BMI	6	cg09536368	149461319	NA	-	-0.436571	0.0278832	7.07386e-55	17304
BMI	6	cg13716776	111852105	TRAF3IP2-AS1 TRAF3IP2-AS1 TRAF3IP2-AS1	+	0.518025	0.033092	7.41243e-55	17304
BMI	3	cg00641002	18459838	SATB1 SATB1 SATB1	-	0.529882	0.033859	7.93846e-55	17304
BMI	3	cg15054595	49910483	NA	-	-0.562425	0.0359939	1.15273e-54	17304
BMI	2	cg06876354	121020189	RALB	+	0.966865	0.0619476	1.51773e-54	17304
BMI	19	cg07573872	1126342	SBNO2 SBNO2	-	-0.477378	0.030587	1.5308e-54	17304
BMI	11	cg26034658	65836743	PACS1	-	0.957038	0.061321	1.53582e-54	17304
BMI	1	cg25217710	156609523	NA	-	0.957004	0.061428	2.35748e-54	17304
BMI	18	cg07616376	2980515	LPIN2	-	-0.452419	0.0290612	2.81294e-54	17304
BMI	15	cg21414092	81248254	MESDC2 MESDC2	+	-0.661103	0.0424904	3.22844e-54	17304
BMI	1	ch.1.171672612F	173405989	NA	+	-0.444549	0.0285785	3.40841e-54	17304
BMI	4	cg15851905	77928471	SEPT11 SEPT11	-	-0.513941	0.0330418	3.4654e-54	17304
BMI	1	cg02588451	226847467	ITPKB-IT1 ITPKB	+	0.779051	0.0500894	3.52206e-54	17304
BMI	7	cg04817410	129992661	CPA5 CPA5 CPA5	-	-0.678243	0.0436334	4.05152e-54	17304
BMI	11	cg17418742	15602030	NA	-	0.606259	0.0390855	6.73177e-54	17304
BMI	1	cg02988288	145440445	TXNIP NBPF20 NBPF10 NBPF10	-	-0.370305	0.0238936	8.22005e-54	17304
BMI	21	cg10969521	36355537	RUNX1	+	-0.37876	0.0244687	1.09534e-53	17304
BMI	22	cg18972676	40784025	SGSM3 SGSM3	-	0.55691	0.036032	1.56832e-53	17304
BMI	6	cg13360224	14232335	NA	+	0.674566	0.0436989	2.10637e-53	17304
BMI	2	cg21351479	109644931	NA	+	0.783261	0.0508789	4.0034e-53	17304
BMI	3	cg26038971	14185774	NA	-	-0.413837	0.0268872	4.19308e-53	17304
BMI	12	cg22488164	14716910	PLBD1	+	0.518374	0.0336925	4.60427e-53	17304
BMI	2	cg14792781	10116243	GRHL1	+	-0.509901	0.0331516	4.93395e-53	17304
BMI	12	cg26947127	12901747	APOLD1	+	0.691911	0.044996	5.22355e-53	17304
BMI	17	cg02650017	47301614	PHOSPHO1 PHOSPHO1	+	-0.393911	0.025655	7.41324e-53	17304
BMI	15	cg02119938	78505051	ACSBG1	+	-0.280012	0.0182498	8.74552e-53	17304
BMI	17	cg05952895	1986888	SMG6 SMG6 SMG6 SMG6	-	0.850574	0.0555038	1.16179e-52	17304
BMI	17	cg19748455	76274856	LOC100996291	-	-0.4591	0.0299757	1.32869e-52	17304
BMI	6	cg13123009	31681882	LY6G6E LY6G6D LY6G6E	-	0.69607	0.0455018	1.74923e-52	17304
BMI	12	cg00991504	109011364	NA	+	-0.957637	0.0626595	2.17737e-52	17304
BMI	22	cg08548559	31686097	PIK3IP1 PIK3IP1	-	-0.318735	0.0208903	3.20803e-52	17304
BMI	3	cg10587886	8361835	LMCD1-AS1	+	-0.359934	0.0235954	3.3654e-52	17304
BMI	9	cg02716826	33447032	SUGT1P1 AQP3	-	-0.526753	0.0345352	3.45616e-52	17304
BMI	1	cg26457483	120256112	PHGDH	+	-0.418124	0.0274306	3.99915e-52	17304
BMI	3	cg20117214	181267688	SOX2-OT SOX2-OT SOX2-OT	-	-0.834211	0.0548257	6.03731e-52	17304
BMI	9	cg15659943	107631656	ABCA1	+	0.8202	0.0539178	6.37979e-52	17304
BMI	6	cg19573580	30706717	FLOT1	-	0.499363	0.0328285	6.45549e-52	17304
BMI	20	cg22559900	49125450	PTPN1 PTPN1	+	0.646476	0.0425111	6.85989e-52	17304
BMI	13	cg24825591	103466700	BIVM BIVM BIVM-ERCC5	+	0.560689	0.0368772	7.17914e-52	17304
BMI	11	cg12769779	94618480	NA	+	-0.838132	0.0551346	7.46842e-52	17304
BMI	17	cg20523169	75880269	FLJ45079	+	0.759401	0.0499569	7.51901e-52	17304
BMI	8	cg07162903	141301414	TRAPPC9 TRAPPC9	+	0.654444	0.0430604	7.84973e-52	17304
BMI	5	cg14180330	40224461	NA	-	-0.509144	0.0335136	8.61062e-52	17304
BMI	7	cg03068497	30635838	GARS	-	-0.305075	0.0201328	1.54787e-51	17304
BMI	16	cg26939341	17626225	NA	-	0.679577	0.0449072	2.09655e-51	17304
BMI	14	cg08864710	69436506	ACTN1 ACTN1 ACTN1	-	0.611376	0.0404105	2.21813e-51	17304
BMI	16	cg16519923	30485810	ITGAL ITGAL	+	-0.550296	0.0364597	3.79807e-51	17304
BMI	2	cg19017142	64431245	NA	-	-0.452711	0.0300092	4.25075e-51	17304
BMI	12	cg26402346	101864876	NA	-	0.467538	0.0309971	4.40725e-51	17304
BMI	3	cg18098839	167742700	GOLIM4	-	-0.398868	0.0264452	4.43873e-51	17304
BMI	1	cg14531564	1154853	SDF4 SDF4	-	-0.391458	0.025966	4.92938e-51	17304
BMI	11	cg17058475	68607737	CPT1A CPT1A	-	-0.37097	0.0246203	5.56882e-51	17304
BMI	9	cg08451817	72660665	MAMDC2 MAMDC2	-	-0.87103	0.0578195	5.82512e-51	17304
BMI	5	cg07019828	40606332	NA	-	-0.408344	0.0271404	7.73643e-51	17304
BMI	22	cg27115863	37921640	NA	-	-0.522196	0.0347095	7.83876e-51	17304
BMI	3	cg06997537	45928018	CCR9 CCR9 CCR9 CCR9 LZTFL1 CCR9 CCR9 LZTFL1	-	0.568112	0.0377698	8.23584e-51	17304
BMI	18	cg06991118	9117348	NDUFV2	+	-0.385886	0.0256603	8.63773e-51	17304
BMI	17	cg08991794	3674741	ITGAE	+	0.666152	0.0443124	9.3284e-51	17304
BMI	1	cg01787285	2162682	SKI	-	-0.388817	0.0258806	1.07618e-50	17304
BMI	21	cg11525951	43641170	ABCG1 ABCG1 ABCG1 ABCG1 ABCG1 ABCG1	+	0.515549	0.0343405	1.26048e-50	17304
BMI	1	cg20378147	32050627	TINAGL1 TINAGL1 TINAGL1 TINAGL1 TINAGL1 TINAGL1	-	0.320709	0.0213752	1.44299e-50	17304
BMI	21	cg24843790	44727494	NA	+	-0.628227	0.0419222	1.89244e-50	17304
BMI	2	cg04813347	218937178	RUFY4 RUFY4	+	0.53279	0.0355658	2.04247e-50	17304
BMI	20	cg08949269	31443298	NA	+	0.641869	0.0428638	2.22548e-50	17304
BMI	17	cg25649826	20938740	USP22	-	0.797443	0.0532868	2.56272e-50	17304
BMI	2	cg12338137	218701429	TNS1	+	-0.678876	0.0454662	4.22199e-50	17304
BMI	11	cg17486446	2986575	SNORA54 NAP1L4	+	0.34748	0.0232971	5.37166e-50	17304
BMI	3	cg25922935	156747491	LEKR1	+	0.479115	0.0321949	8.80495e-50	17304
BMI	3	cg02417857	181326706	SOX2OT	+	0.358444	0.0240878	8.93677e-50	17304
BMI	6	cg24295963	35681420	FKBP5	-	0.842846	0.0566686	9.97605e-50	17304
BMI	14	cg04369622	67119468	GPHN GPHN	+	0.482663	0.0324763	1.17795e-49	17304
BMI	12	cg05899984	125038763	NA	+	0.58849	0.0396139	1.29337e-49	17304
BMI	17	cg11047325	76354934	SOCS3	-	-0.305388	0.0205795	1.64264e-49	17304
BMI	11	cg16219649	68714011	NA	+	-0.766136	0.0516394	1.72059e-49	17304
BMI	12	cg01884891	116975346	NA	+	-0.548046	0.0369494	1.82228e-49	17304
BMI	1	cg26399994	198649046	PTPRC PTPRC PTPRC PTPRC	-	-0.598352	0.0403471	1.8834e-49	17304
BMI	16	cg22679812	70626213	IL34 IL34	-	0.97593	0.0658396	2.09601e-49	17304
BMI	16	cg11569342	56743298	NA	+	0.584205	0.0394211	2.19872e-49	17304
BMI	11	cg08403095	15664034	LOC102724957	-	0.431868	0.0291508	2.35326e-49	17304
BMI	16	cg20073681	4674013	MGRN1 MGRN1 MGRN1 MGRN1 MGRN1	-	0.672063	0.0453648	2.36522e-49	17304
BMI	6	cg04424621	27101941	HIST1H2BJ	+	-0.479982	0.0324064	2.48178e-49	17304
BMI	1	cg25094008	28501825	PTAFR PTAFR PTAFR PTAFR	+	0.444577	0.0300348	2.84357e-49	17304
BMI	12	cg21232015	133424221	CHFR CHFR CHFR CHFR CHFR	-	0.723433	0.0488946	3.12037e-49	17304
BMI	19	cg24679890	17246356	MYO9B MYO9B	+	0.441937	0.0298718	3.17954e-49	17304
BMI	1	cg16732663	205888803	SLC26A9 SLC26A9	+	-0.835777	0.0565068	3.35905e-49	17304
BMI	8	cg24686420	48540511	SPIDR SPIDR SPIDR SPIDR	-	0.412709	0.0279158	3.70413e-49	17304
BMI	8	cg12821435	42398354	SMIM19 SMIM19 SMIM19 SMIM19 SLC20A2	+	0.716208	0.0484913	4.5656e-49	17304
BMI	6	cg21506299	137105225	MAP3K5	+	-0.451156	0.0305872	6.11577e-49	17304
BMI	1	cg13997435	153538406	S100A2	-	-0.86979	0.0589729	6.19305e-49	17304
BMI	10	cg11744787	45748876	NA	+	-0.722604	0.0489943	6.21781e-49	17304
BMI	1	cg23466388	61890179	NFIA NFIA NFIA NFIA	-	0.526054	0.0356904	7.12508e-49	17304
BMI	2	ch.2.105901354F	106534922	NA	+	-0.373482	0.0253514	7.91991e-49	17304
BMI	1	cg13174306	115822971	NA	-	-0.52233	0.0354718	8.76318e-49	17304
BMI	2	cg15071067	74196550	DGUOK-AS1 DGUOK-AS1	-	0.729267	0.0495642	1.03884e-48	17304
BMI	5	cg16156591	150466839	TNIP1 TNIP1 TNIP1	+	-0.35516	0.0241454	1.10658e-48	17304
BMI	1	cg10636246	159046973	AIM2	+	-0.296039	0.0201491	1.41474e-48	17304
BMI	10	cg09971499	76631573	KAT6B KAT6B KAT6B	-	0.490165	0.033372	1.51064e-48	17304
BMI	10	cg09038267	104524861	C10orf26	+	0.557376	0.0379727	1.73653e-48	17304
BMI	3	cg10513161	183705727	ABCC5 ABCC5	-	0.630875	0.0430099	2.01459e-48	17304
BMI	17	cg06568880	2166583	SMG6 SMG6	-	0.57683	0.039338	2.15779e-48	17304
BMI	16	cg00259097	70770604	VAC14	+	0.585839	0.0399715	2.38977e-48	17304
BMI	20	cg26126740	42574332	TOX2 TOX2 TOX2 TOX2	+	0.729467	0.0497851	2.53692e-48	17304
BMI	7	cg26804423	8201134	ICA1 ICA1 ICA1	+	0.66078	0.0451077	2.66384e-48	17304
BMI	21	cg14369893	46501109	ADARB1 ADARB1 ADARB1 ADARB1 ADARB1 ADARB1 ADARB1 ADARB1	-	-0.412826	0.0281842	2.72314e-48	17304
BMI	5	cg05227101	150466809	TNIP1 TNIP1 TNIP1	+	-0.317069	0.0216813	3.82186e-48	17304
BMI	16	cg01678580	4674018	MGRN1 MGRN1 MGRN1 MGRN1	-	0.693419	0.0474419	4.28697e-48	17304
BMI	1	cg07856599	227151843	ADCK3	-	0.490798	0.0336031	4.98881e-48	17304
BMI	8	cg13518625	29522838	NA	+	-0.329456	0.022594	7.07823e-48	17304
BMI	15	cg07037944	64290807	DAPK2	-	-0.447893	0.0307169	7.10712e-48	17304
BMI	16	cg06235438	30485966	ITGAL ITGAL	+	-0.622748	0.0427092	7.12608e-48	17304
BMI	17	cg25882544	17795339	TOM1L2 TOM1L2 TOM1L2 TOM1L2 TOM1L2 TOM1L2	+	0.620683	0.0425686	7.15869e-48	17304
BMI	2	cg03062284	122994061	NA	+	-0.716234	0.0491288	7.3767e-48	17304
BMI	17	cg08857797	40927699	VPS25	-	0.553073	0.0379442	7.67863e-48	17304
BMI	12	cg25358033	113714589	TPCN1 TPCN1 TPCN1	-	0.69655	0.0478288	9.20784e-48	17304
BMI	4	cg22043544	169461374	PALLD PALLD	-	-0.524827	0.0360697	1.11158e-47	17304
BMI	14	cg18680181	35629311	KIAA0391	-	-0.396014	0.0272301	1.23132e-47	17304
BMI	5	cg19222830	150466793	TNIP1 TNIP1 TNIP1	+	-0.311478	0.0214227	1.29701e-47	17304
BMI	4	cg10382312	147034790	LINC01095 LINC01095	+	-0.762117	0.0525062	1.85619e-47	17304
BMI	14	cg04465408	95986678	NA	+	-0.5688	0.039215	2.14823e-47	17304
BMI	1	cg20875625	112159392	NA	+	-0.424962	0.0292997	2.17024e-47	17304
BMI	5	cg20437474	170203487	NA	-	-0.784497	0.0541891	3.19645e-47	17304
BMI	1	cg10717869	205780912	SLC41A1	-	0.688717	0.0475779	3.26523e-47	17304
BMI	12	cg10068568	1113120	ERC1 ERC1 ERC1 ERC1 ERC1	+	0.576887	0.0398545	3.30001e-47	17304
BMI	17	cg15416179	21189859	MAP2K3	-	-0.364322	0.0251738	3.42309e-47	17304
BMI	14	cg20184330	74228393	ELMSAN1 ELMSAN1	+	-0.491487	0.0339701	3.62704e-47	17304
BMI	2	cg25834802	101791845	NA	+	-0.503775	0.0348226	3.69909e-47	17304
BMI	14	cg15867698	69438267	ACTN1 ACTN1 ACTN1	-	0.675617	0.0467083	3.82058e-47	17304
BMI	9	cg06909315	139796221	TRAF2	-	-0.661494	0.0457352	3.87923e-47	17304
BMI	15	cg13447308	70544860	NA	-	0.567181	0.0392186	3.9661e-47	17304
BMI	16	cg08726900	89550474	ANKRD11	-	-0.427599	0.0295719	4.10381e-47	17304
BMI	3	cg10919482	189004905	TPRG1	-	0.567234	0.0392537	4.68302e-47	17304
BMI	10	cg17675386	121260443	RGS10 RGS10	+	0.456866	0.0316191	4.77741e-47	17304
BMI	11	cg17061862	9590431	NA	+	-0.384458	0.0266137	5.00119e-47	17304
BMI	7	cg04816311	1066650	C7orf50 C7orf50 C7orf50	+	0.440765	0.0305344	5.84102e-47	17304
BMI	14	cg22805381	51760188	NA	-	-0.532577	0.0369144	6.5208e-47	17304
BMI	7	cg01676795	75586348	POR	+	0.530352	0.0367911	7.75444e-47	17304
BMI	5	cg20217335	172264836	ERGIC1	-	0.358743	0.0248886	7.89751e-47	17304
BMI	19	cg02370334	17955786	JAK3	+	-0.456081	0.0316457	8.11133e-47	17304
BMI	12	cg05845030	91573247	DCN DCN DCN DCN DCN DCN DCN	-	-0.614891	0.0426924	9.25883e-47	17304
BMI	5	cg17680767	73623208	NA	-	-0.446061	0.030977	9.67881e-47	17304
BMI	22	cg08454563	31040187	SLC35E4	+	-0.646274	0.0449551	1.35913e-46	17304
BMI	3	cg23320029	171004750	TNIK TNIK TNIK TNIK TNIK TNIK TNIK TNIK	+	-0.444368	0.0309248	1.4947e-46	17304
BMI	1	cg25352208	9867673	CLSTN1 CLSTN1 CLSTN1	-	0.487021	0.0338963	1.5236e-46	17304
BMI	5	cg08542560	14671841	OTULIN	-	-0.380129	0.02646	1.56281e-46	17304
BMI	20	cg17792970	49125445	PTPN1 PTPN1	+	0.736072	0.0512778	1.84348e-46	17304
BMI	4	cg20845670	16080944	PROM1 PROM1	+	-0.437211	0.0304944	2.35555e-46	17304
BMI	2	cg22530144	46300869	PRKCE	-	-0.474572	0.0331091	2.48716e-46	17304
BMI	6	cg03982376	149806659	ZC3H12D	+	-0.396255	0.027668	2.94109e-46	17304
BMI	1	cg12492197	45273007	BTBD19 TCTEX1D4	+	-0.801675	0.0559917	3.11637e-46	17304
BMI	10	cg10642599	74014931	NA	+	0.324696	0.0226942	3.60515e-46	17304
BMI	7	cg22799757	29997642	SCRN1 SCRN1 SCRN1 SCRN1	-	-0.565607	0.0395358	3.67146e-46	17304
BMI	13	cg18793412	38989650	NA	-	0.334936	0.0234149	3.76707e-46	17304
BMI	16	cg01020263	50732073	NOD2	+	-0.312594	0.0218596	4.00499e-46	17304
BMI	5	cg22233604	142729377	NR3C1 NR3C1 NR3C1 NR3C1 NR3C1 NR3C1 NR3C1 NR3C1 NR3C1 NR3C1 NR3C1 NR3C1 NR3C1 NR3C1 NR3C1	+	0.601375	0.0420673	4.27165e-46	17304
BMI	14	cg00431146	102532653	NA	-	-0.756215	0.0529067	4.40467e-46	17304
BMI	14	cg23004884	90378209	EFCAB11 EFCAB11 EFCAB11	+	-0.440314	0.0308359	5.38202e-46	17304
BMI	1	cg14695332	226897499	ITPKB	+	0.638464	0.044722	5.61291e-46	17304
BMI	1	cg11769062	2162893	SKI	-	-0.379127	0.0266019	7.93159e-46	17304
BMI	22	cg11555384	18258244	BID BID BID BID BID BID BID	-	0.943055	0.0662024	8.73802e-46	17304
BMI	8	cg03659382	141591112	AGO2 AGO2	+	0.592472	0.0415927	8.79052e-46	17304
BMI	3	cg19631651	55005522	CACNA2D3	+	-0.797619	0.0560359	1.02019e-45	17304
BMI	11	cg09777883	112093696	NA	+	0.614315	0.0431625	1.04176e-45	17304
BMI	5	cg15259746	10607652	ANKRD33B	+	0.397346	0.0279272	1.11347e-45	17304
BMI	17	cg13532822	74769273	MFSD11 MFSD11 MFSD11 MFSD11 MFSD11 MFSD11 MFSD11	-	-0.501365	0.035241	1.13131e-45	17304
BMI	20	cg15833511	35256798	SLA2 SLA2	+	0.598097	0.0420486	1.17771e-45	17304
BMI	13	cg11874016	98112879	RAP2A	-	0.572796	0.0402867	1.28108e-45	17304
BMI	7	cg22103219	101934892	SH2B2	-	-0.442657	0.031134	1.28378e-45	17304
BMI	1	cg15254759	38763833	NA	-	-0.460828	0.0324176	1.329e-45	17304
BMI	11	cg06178669	63334608	NA	+	-0.345479	0.0243168	1.48694e-45	17304
BMI	2	cg15910252	28904192	NA	+	-0.383913	0.0270296	1.5725e-45	17304
BMI	1	cg08690926	26096521	MAN1C1 MAN1C1	+	0.614048	0.0432354	1.59479e-45	17304
BMI	7	cg12712184	155790801	NA	-	-0.376914	0.0265529	1.77611e-45	17304
BMI	18	cg16586480	46370312	CTIF CTIF	+	0.636418	0.0448568	1.9612e-45	17304
BMI	10	cg12549087	106013813	GSTO1 GSTO1 GSTO1	+	0.657964	0.0463807	2.00662e-45	17304
BMI	11	cg04104358	12180973	MICAL2 MICAL2 MICAL2 MICAL2 MICAL2	-	0.517691	0.0365092	2.19651e-45	17304
BMI	4	cg25358945	100939079	LOC256880	-	0.569405	0.0401792	2.46139e-45	17304
BMI	1	cg16594806	59473943	NA	-	-0.481473	0.0339778	2.51214e-45	17304
BMI	1	cg07328569	61524438	NA	+	-0.564076	0.0398122	2.57565e-45	17304
BMI	1	cg13834516	88186499	NA	+	-0.795471	0.0561534	2.66452e-45	17304
BMI	9	cg13250656	94503156	ROR2	-	-0.464239	0.032784	2.87915e-45	17304
BMI	16	cg07263052	87808673	LOC102724467	+	0.358876	0.0253505	3.04364e-45	17304
BMI	12	cg07049121	50373783	NA	-	0.617114	0.0436166	3.40398e-45	17304
BMI	1	cg21131989	88319865	NA	+	-0.539563	0.0381542	3.75345e-45	17304
BMI	14	cg12738940	77521802	LOC283575	-	-0.626456	0.0443098	3.94572e-45	17304
BMI	5	cg05198378	82104885	NA	-	-0.376102	0.026603	3.97625e-45	17304
BMI	2	cg13413819	43191888	NA	-	-0.712587	0.0504243	4.30905e-45	17304
BMI	4	cg23248055	56185	ZNF718 ZNF595 ZNF595 ZNF595 ZNF595 ZNF718 ZNF718	-	0.437588	0.0309705	4.47112e-45	17304
BMI	8	cg01442421	103826578	NA	-	0.652042	0.0461491	4.48099e-45	17304
BMI	1	cg16246545	120255941	PHGDH	-	-0.449862	0.0318527	4.86436e-45	17304
BMI	10	cg04339570	100074395	NA	-	-0.611131	0.0432843	5.15876e-45	17304
BMI	19	cg01044314	2442930	LMNB2	+	0.515328	0.0365015	5.23333e-45	17304
BMI	1	cg15410741	65363974	JAK1	+	-0.46665	0.0330587	5.39575e-45	17304
BMI	3	cg18030453	45506216	LARS2	+	0.775319	0.0549275	5.43261e-45	17304
BMI	15	cg16022206	41062086	C15orf62 DNAJC17	+	0.413281	0.0292796	5.4588e-45	17304
BMI	1	cg17971578	36852463	STK40	-	-0.459485	0.0325618	5.75636e-45	17304
BMI	16	cg07811261	73116575	NA	+	-0.626844	0.0444399	6.2381e-45	17304
BMI	3	cg11446602	133164176	BFSP2	+	0.714716	0.050729	7.86363e-45	17304
BMI	10	cg26002370	73596857	PSAP PSAP PSAP	-	0.611425	0.0434049	8.1294e-45	17304
BMI	17	cg19892567	38693455	NA	+	0.622289	0.0441935	8.78425e-45	17304
BMI	11	cg00733441	119189717	NA	-	0.675741	0.0479902	8.80846e-45	17304
BMI	1	cg05603985	2161049	SKI	+	-0.527062	0.0374342	8.9486e-45	17304
BMI	1	cg20849150	59522993	NA	+	-0.780985	0.0554747	9.13287e-45	17304
BMI	1	cg09276842	1155026	SDF4 SDF4	+	-0.326943	0.0232247	9.24654e-45	17304
BMI	17	cg07858756	9273972	STX8 STX8	-	-0.734976	0.0522236	9.73626e-45	17304
BMI	4	cg23381470	75960115	PARM1	-	-0.645182	0.0458458	9.84282e-45	17304
BMI	17	cg04927537	76976091	LGALS3BP	-	0.380888	0.0270688	1.00913e-44	17304
BMI	2	cg22136354	64871593	SERTAD2	+	0.401682	0.0285473	1.01397e-44	17304
BMI	8	cg15781076	103437148	NA	-	-0.720694	0.0512386	1.09165e-44	17304
BMI	8	cg06044191	27222583	PTK2B PTK2B PTK2B PTK2B	-	0.686425	0.0488425	1.28408e-44	17304
BMI	3	cg13294736	53849634	NA	-	-0.670595	0.0477316	1.36839e-44	17304
BMI	19	cg12170787	1130965	SBNO2 SBNO2	-	-0.76231	0.0542784	1.46434e-44	17304
BMI	8	cg03183540	134931756	NA	+	-0.376216	0.0267909	1.50151e-44	17304
BMI	12	cg13513622	1702208	FBXL14	+	-0.546201	0.0389028	1.55435e-44	17304
BMI	4	cg07552354	90226782	GPRIN3	-	-0.484841	0.0345362	1.5875e-44	17304
BMI	8	cg03840011	42658911	NA	+	0.878395	0.062582	1.64952e-44	17304
BMI	8	cg08788930	142201685	DENND3	-	0.597215	0.0425773	1.87759e-44	17304
BMI	11	cg27312916	85469117	SYTL2 SYTL2 SYTL2	-	0.642436	0.0458259	2.08573e-44	17304
BMI	22	cg01912455	24128528	SMARCB1 SMARCB1	-	0.493653	0.035216	2.12153e-44	17304
BMI	22	cg14710853	40517818	TNRC6B	-	0.609971	0.0435443	2.43094e-44	17304
BMI	21	cg15669314	36012979	NA	+	-0.422051	0.0301496	2.7743e-44	17304
BMI	1	cg03528519	53513817	SCP2 SCP2 SCP2 SCP2	+	0.598029	0.0427352	2.9632e-44	17304
BMI	4	cg17130646	75960138	PARM1	-	-0.624742	0.0446655	3.25349e-44	17304
BMI	5	cg08851393	134565560	C5orf66	-	-0.547081	0.0391232	3.4193e-44	17304
BMI	2	cg16657759	69536881	NA	+	-0.322169	0.0230506	3.76578e-44	17304
BMI	1	cg00851028	234905772	NA	+	0.638937	0.0457263	3.95466e-44	17304
BMI	12	cg13708645	121974305	KDM2B KDM2B	-	0.39308	0.0281359	4.08515e-44	17304
BMI	1	cg18149207	151805634	RORC	-	0.782201	0.0560265	4.65776e-44	17304
BMI	7	cg22579075	94250352	SGCE SGCE SGCE	+	-0.345795	0.0247697	4.71579e-44	17304
BMI	8	cg16990252	19963288	NA	-	-0.455027	0.032612	5.24218e-44	17304
BMI	12	cg09584249	26425003	NA	+	-0.631323	0.045263	5.61001e-44	17304
BMI	2	cg02398240	128256334	IWS1	-	-0.521345	0.0373839	5.781e-44	17304
BMI	9	cg08440485	5892542	MLANA MLANA	+	-0.488396	0.0350248	5.89298e-44	17304
BMI	4	cg06567920	129582864	NA	-	-0.520599	0.0373853	7.67544e-44	17304
BMI	1	cg24681499	42706997	FOXJ3	-	0.680189	0.048862	8.1827e-44	17304
BMI	16	cg00239353	3115133	IL32 IL32 IL32 IL32 IL32 IL32 IL32 IL32	+	-0.34872	0.0250523	8.29086e-44	17304
BMI	3	cg09561598	56871821	ARHGEF3 ARHGEF3	+	0.459513	0.0330369	9.59631e-44	17304
BMI	6	cg16463738	132452935	NA	-	-0.595525	0.0428244	9.98813e-44	17304
BMI	16	cg26566137	28320404	SBK1	+	0.56593	0.0407181	1.10717e-43	17304
BMI	11	cg15885703	118094830	AMICA1 AMICA1	-	0.378723	0.0272626	1.22059e-43	17304
BMI	20	cg01692482	52198378	ZNF217	-	-0.547926	0.0394489	1.25823e-43	17304
BMI	5	cg18722504	139712966	HBEGF	-	-0.783614	0.056464	1.4721e-43	17304
BMI	15	cg25508605	92706125	SLCO3A1 SLCO3A1	-	0.377558	0.0272082	1.50229e-43	17304
BMI	20	cg04945608	43118723	TTPAL TTPAL	+	-0.547544	0.0394606	1.52159e-43	17304
BMI	15	cg25933511	42483955	VPS39 VPS39	-	0.522481	0.037658	1.55023e-43	17304
BMI	2	cg17214023	10176748	NA	-	-0.683136	0.0492577	1.67799e-43	17304
BMI	5	cg21137557	115314451	LVRN	-	-0.515276	0.0371596	1.72598e-43	17304
BMI	22	cg22659914	30741149	SF3A1	+	-0.657531	0.0474242	1.76685e-43	17304
BMI	2	cg04286697	232259623	B3GNT7	+	0.607004	0.0438049	1.96987e-43	17304
BMI	17	cg00534502	80822180	TBCD	+	-0.733989	0.0529814	2.06031e-43	17304
BMI	6	cg03940776	158490013	SYNJ2	+	-0.757796	0.0547434	2.39767e-43	17304
BMI	19	cg13023637	8546263	HNRNPM HNRNPM HNRNPM	-	0.390429	0.0282182	2.62617e-43	17304
BMI	11	cg13502023	18354034	GTF2H1 GTF2H1	+	-0.470044	0.0339737	2.6464e-43	17304
BMI	8	cg01198738	121597619	SNTB1	-	-0.406461	0.0293801	2.68144e-43	17304
BMI	16	cg00973118	374570	AXIN1 AXIN1	-	0.605515	0.0437877	2.91755e-43	17304
BMI	7	cg10657941	19997878	LOC101927668	+	-0.400749	0.0289919	3.15366e-43	17304
BMI	14	cg04508739	57263369	NA	-	0.495006	0.0358326	3.53855e-43	17304
BMI	11	cg07136133	36422377	PRR5L PRR5L PRR5L PRR5L	+	-0.427208	0.030935	3.76652e-43	17304
BMI	8	cg05304815	65669140	CYP7B1	+	-0.434719	0.031493	4.10016e-43	17304
BMI	5	cg02412399	88307760	NA	+	-0.60264	0.0436713	4.34555e-43	17304
BMI	12	cg22351187	52586089	KRT80 KRT80	+	-0.510848	0.0370318	4.62874e-43	17304
BMI	3	cg01004980	48883069	PRKAR2A	+	0.542605	0.0393345	4.64125e-43	17304
BMI	7	cg24092655	22233634	RAPGEF5 RAPGEF5	-	-0.726364	0.0526647	4.79584e-43	17304
BMI	11	cg03305190	128629252	FLI1 FLI1 FLI1 FLI1	-	0.570415	0.0413689	5.04963e-43	17304
BMI	6	cg03957124	37016869	NA	+	-0.665938	0.0483313	5.78105e-43	17304
BMI	22	cg04381163	31852077	EIF4ENIF1 EIF4ENIF1 EIF4ENIF1	-	0.558853	0.0405625	5.86233e-43	17304
BMI	6	cg12716379	158388427	NA	+	-0.565157	0.0410215	5.90261e-43	17304
BMI	13	cg08633893	100068932	NA	-	0.448617	0.0325731	6.27542e-43	17304
BMI	1	cg03144189	227734067	NA	-	0.60368	0.0438348	6.35619e-43	17304
BMI	3	cg09957492	153009135	NA	+	-0.409791	0.029761	6.55691e-43	17304
BMI	1	cg15776315	168341908	NA	+	0.532571	0.038681	6.65851e-43	17304
BMI	7	cg09102332	20498337	NA	-	-0.343023	0.0249366	7.89982e-43	17304
BMI	3	cg18194850	67699305	SUCLG2	+	0.389768	0.0283395	8.14764e-43	17304
BMI	5	cg20301125	130975565	NA	+	0.453524	0.0329798	8.36949e-43	17304
BMI	6	cg20650539	107363798	C6orf203 C6orf203 C6orf203	+	0.652239	0.0474331	8.46939e-43	17304
BMI	8	cg24531955	23154691	LOXL2	-	-0.379005	0.0275862	9.94901e-43	17304
BMI	9	cg06617876	139652874	LCN8	+	-0.922344	0.0671358	1.00119e-42	17304
BMI	4	cg18915196	6782016	NA	-	0.606186	0.0441284	1.02344e-42	17304
BMI	6	cg24961061	109006376	NA	-	-0.483744	0.0352165	1.0314e-42	17304
BMI	19	cg00994936	1423902	DAZAP1 DAZAP1	-	0.380594	0.0277122	1.06658e-42	17304
BMI	1	cg12534265	26092973	MAN1C1 MAN1C1	+	0.514896	0.0374961	1.09371e-42	17304
BMI	2	cg19114721	103126336	SLC9A4	+	-0.244358	0.0178023	1.18388e-42	17304
BMI	6	cg03035849	91003200	BACH2 BACH2	-	0.482716	0.0351729	1.21814e-42	17304
BMI	9	cg01465343	124473284	DAB2IP	+	-0.681486	0.0496635	1.25229e-42	17304
BMI	12	cg27117792	102330180	NA	-	-0.397021	0.0289416	1.32414e-42	17304
BMI	11	cg11376147	57261198	SLC43A1	-	-0.436507	0.0318225	1.34322e-42	17304
BMI	22	cg16651449	40355067	GRAP2 GRAP2 GRAP2 GRAP2 GRAP2	+	0.569691	0.0415332	1.35117e-42	17304
BMI	1	cg24795795	171449338	NA	-	0.372572	0.0271762	1.48693e-42	17304
BMI	6	cg20015040	138226252	NA	+	-0.321823	0.0234747	1.48893e-42	17304
BMI	19	cg26968942	45621107	PPP1R37	-	0.87526	0.0638443	1.49128e-42	17304
BMI	1	cg23095383	198649189	PTPRC PTPRC PTPRC PTPRC	-	-0.411195	0.0299963	1.51286e-42	17304
BMI	1	cg26365581	172243209	DNM3 DNM3	-	-0.368392	0.026879	1.56876e-42	17304
BMI	15	cg01850331	67383558	SMAD3	-	-0.400105	0.0292023	1.66653e-42	17304
BMI	11	cg26894079	122954435	ASAM	+	-0.43435	0.0317033	1.68175e-42	17304
BMI	11	cg18033594	75537636	UVRAG	+	-0.487407	0.0355873	1.784e-42	17304
BMI	15	cg12802677	77288844	PSTPIP1	+	-0.392273	0.0286531	1.92859e-42	17304
BMI	20	cg12164029	9195836	PLCB4	+	-0.566102	0.041358	1.99714e-42	17304
BMI	5	cg22143698	10608058	ANKRD33B	-	0.372362	0.0272068	2.03756e-42	17304
BMI	17	cg26719625	16322482	TRPV2	-	-0.606882	0.0443503	2.10845e-42	17304
BMI	22	cg07897734	24128530	SMARCB1 SMARCB1	-	0.530618	0.0387915	2.26105e-42	17304
BMI	19	cg22304262	47287778	SLC1A5 SLC1A5 SLC1A5	+	-0.44891	0.0328257	2.36003e-42	17304
BMI	11	cg02079413	2986505	SNORA54 NAP1L4	-	0.36604	0.0267735	2.48597e-42	17304
BMI	12	cg06559575	53490352	IGFBP6	-	-0.63978	0.0468199	2.73552e-42	17304
BMI	3	cg13598834	96328302	NA	-	-0.744587	0.0544945	2.7793e-42	17304
BMI	6	cg15781610	36992554	FGD2	-	-0.515116	0.0377181	3.03776e-42	17304
BMI	21	cg25705792	35320017	LINC00649 LINC00649	-	-0.576127	0.0421869	3.0561e-42	17304
BMI	3	cg26068215	55050430	CACNA2D3	+	-0.615654	0.0450904	3.1738e-42	17304
BMI	2	cg06219086	64871588	SERTAD2	+	0.337355	0.0247083	3.18323e-42	17304
BMI	7	cg08822075	26193607	NFE2L3	-	-0.292678	0.0214418	3.34664e-42	17304
BMI	22	cg04695090	38609508	MAFF MAFF MAFF MAFF	+	0.766439	0.0561569	3.42457e-42	17304
BMI	18	cg21944373	31324562	ASXL3	-	-0.7484	0.0548436	3.52257e-42	17304
BMI	10	cg26480387	12768848	CAMK1D CAMK1D	+	-0.579305	0.0424539	3.55139e-42	17304
BMI	5	cg22285816	172294339	ERGIC1	+	-0.823003	0.0603135	3.55441e-42	17304
BMI	4	cg18152558	75956216	PARM1	+	0.331445	0.0242962	3.73248e-42	17304
BMI	6	cg12476487	145047472	UTRN	-	0.447217	0.0327906	3.89979e-42	17304
BMI	17	cg01944226	80188056	SLC16A3 SLC16A3	-	0.589384	0.0432168	3.93947e-42	17304
BMI	11	cg12129435	60836996	NA	+	0.716218	0.052522	4.01009e-42	17304
BMI	22	cg23521476	40723195	TNRC6B TNRC6B TNRC6B	-	0.546777	0.0401053	4.17694e-42	17304
BMI	5	cg16740022	141806006	LOC101926941	+	0.321064	0.023559	4.49768e-42	17304
BMI	3	cg00148935	16398839	RFTN1	-	-0.63245	0.0464117	4.5657e-42	17304
BMI	18	cg00353899	59999037	TNFRSF11A TNFRSF11A TNFRSF11A TNFRSF11A TNFRSF11A	-	0.679393	0.0498709	4.81562e-42	17304
BMI	15	cg05522807	75069194	NA	-	-0.431311	0.0316643	4.92655e-42	17304
BMI	22	cg06308143	45632179	KIAA0930	+	0.533354	0.0391598	5.01981e-42	17304
BMI	18	cg09651208	77838622	RBFADN	-	0.368935	0.0270992	5.42545e-42	17304
BMI	20	ch.20.1295406F	56228606	PMEPA1 PMEPA1 PMEPA1 PMEPA1	+	-0.371571	0.0272981	5.62193e-42	17304
BMI	15	cg22228869	66717778	MAP2K1	-	0.592404	0.0435231	5.64861e-42	17304
BMI	10	cg00568949	34985257	PARD3 PARD3 PARD3 PARD3 PARD3 PARD3 PARD3 PARD3 PARD3 PARD3 PARD3 PARD3 PARD3 PARD3 PARD3 PARD3 PARD3 PARD3 PARD3 PARD3 PARD3 PARD3	-	-0.552842	0.0406239	5.83979e-42	17304
BMI	19	cg16307144	38704933	DPF1 DPF1 DPF1 DPF1	+	-0.374444	0.0275297	6.44785e-42	17304
BMI	19	cg03251852	40917184	PRX PRX	+	0.525599	0.0386476	6.59669e-42	17304
BMI	16	cg01445100	88103339	BANP BANP	-	0.756209	0.0556369	7.34262e-42	17304
BMI	2	cg23859635	42795262	MTA3	+	0.626335	0.0461067	8.1131e-42	17304
BMI	16	cg00889210	14280183	MKL2 MKL2	+	0.449453	0.0331139	9.48081e-42	17304
BMI	1	cg16395997	3562798	WDR8	-	0.491026	0.0361801	9.63874e-42	17304
BMI	6	cg03172497	37118298	NA	+	-0.362096	0.0266842	9.90726e-42	17304
BMI	17	cg23761919	78193259	SLC26A11 SLC26A11 SLC26A11 SLC26A11 SGSH	-	-0.390858	0.0288084	1.02045e-41	17304
BMI	22	cg03318904	39801522	MAP3K7IP1 MAP3K7IP1	-	0.511751	0.0377268	1.06031e-41	17304
BMI	14	cg26430059	89770384	FOXN3 FOXN3	-	0.358783	0.0264585	1.12569e-41	17304
BMI	10	cg03273183	90761751	FAS FAS FAS FAS FAS FAS FAS	+	-0.493678	0.0364151	1.17656e-41	17304
BMI	18	cg27537795	52265510	C18orf26	-	-0.652666	0.0481538	1.22796e-41	17304
BMI	19	cg24507742	47288244	SLC1A5 SLC1A5 SLC1A5	+	-0.379517	0.0280021	1.23801e-41	17304
BMI	1	cg25548231	59324707	LINC01135 LINC01135 LINC01135	+	0.572494	0.0422471	1.27333e-41	17304
BMI	16	cg04716530	30485684	ITGAL ITGAL	+	-0.461772	0.0340764	1.27349e-41	17304
BMI	7	cg03619256	105515219	ATXN7L1 ATXN7L1	-	-0.624764	0.0461334	1.42817e-41	17304
BMI	21	cg15969263	45287137	AGPAT3	-	-0.592383	0.043746	1.45058e-41	17304
BMI	5	cg15320267	157625682	NA	+	-0.572205	0.0423043	1.78698e-41	17304
BMI	2	cg19373099	210008092	NA	+	0.310327	0.0229432	1.78814e-41	17304
BMI	15	cg02205744	63249401	NA	-	-0.449856	0.0332638	1.83621e-41	17304
BMI	10	cg19695507	13526193	BEND7 BEND7	+	0.319141	0.0236029	1.90272e-41	17304
BMI	3	cg07638723	134060450	NA	-	-0.628957	0.0465332	2.0337e-41	17304
BMI	5	cg06940720	1526929	NA	-	0.561665	0.0415742	2.21606e-41	17304
BMI	6	cg05223879	70591878	COL19A1	+	0.355108	0.0262913	2.31527e-41	17304
BMI	2	cg02722539	68654573	NA	-	-0.379158	0.0280752	2.36454e-41	17304
BMI	2	cg05710777	65089821	LOC101927438	+	-0.448258	0.0331985	2.45334e-41	17304
BMI	2	cg08672241	64878084	SERTAD2	-	0.458248	0.0339434	2.51996e-41	17304
BMI	17	cg17836612	76976357	LGALS3BP	-	0.559186	0.0414255	2.58036e-41	17304
BMI	18	cg22675726	3179889	MYOM1 MYOM1	+	0.378042	0.0280064	2.5866e-41	17304
BMI	2	cg12912344	84445799	NA	-	-0.637469	0.0472442	2.77938e-41	17304
BMI	22	cg12130407	30942894	SEC14L6	+	0.483496	0.0358379	2.85107e-41	17304
BMI	11	cg12284518	64005787	VEGFB VEGFB	-	0.70436	0.0522168	2.92979e-41	17304
BMI	10	cg12726743	75634848	CAMK2G CAMK2G CAMK2G CAMK2G CAMK2G CAMK2G	+	-0.41053	0.0304414	3.06019e-41	17304
BMI	7	cg11361954	47701131	C7orf65	+	-0.59827	0.0443678	3.12527e-41	17304
BMI	1	cg24805654	236319812	GPR137B	-	-0.684063	0.0507307	3.13038e-41	17304
BMI	16	cg04986899	17553784	XYLT1	+	0.499645	0.0370561	3.16057e-41	17304
BMI	15	cg05640508	42327828	PLA2G4E	+	-0.481089	0.0356826	3.20483e-41	17304
BMI	10	cg15148973	122333392	PPAPDC1A	-	-0.402878	0.0298949	3.47209e-41	17304
BMI	12	cg07604036	52077660	SCN8A SCN8A	+	-0.553898	0.0411012	3.47393e-41	17304
BMI	12	cg05671603	26424987	NA	-	-0.460752	0.0342012	3.69659e-41	17304
BMI	12	cg07584840	94579928	PLXNC1	-	0.629535	0.046756	4.08963e-41	17304
BMI	19	cg18087306	2446487	LMNB2	+	0.434711	0.0322999	4.41356e-41	17304
BMI	7	cg14761417	130636860	FLJ43663 FLJ43663	+	-0.456918	0.0339695	4.89552e-41	17304
BMI	2	cg14017402	86225602	NA	-	0.421665	0.0313689	5.49784e-41	17304
BMI	4	cg15937811	68424633	STAP1	+	0.367069	0.0273236	6.11948e-41	17304
BMI	7	cg15390761	118837318	NA	-	-0.796482	0.0592902	6.1622e-41	17304
BMI	6	cg02216363	6277857	F13A1	-	-0.567434	0.0422471	6.35555e-41	17304
BMI	3	cg15144123	47655398	SMARCC1	-	0.791894	0.0589636	6.44836e-41	17304
BMI	16	cg07436934	11033974	DEXI	-	0.500046	0.0372393	6.65224e-41	17304
BMI	13	cg22069272	67205408	PCDH9 PCDH9	-	-0.568152	0.0423382	7.45638e-41	17304
BMI	19	cg25607249	47288039	SLC1A5 SLC1A5 SLC1A5 SLC1A5	-	-0.346726	0.0258435	7.75744e-41	17304
BMI	11	cg12144393	117480983	DSCAML1	-	-0.427844	0.0318935	7.92852e-41	17304
BMI	22	cg14530489	40381857	NA	-	0.609001	0.0454024	8.07089e-41	17304
BMI	5	cg17140497	142563177	ARHGAP26 ARHGAP26	+	-0.357642	0.0266684	8.37249e-41	17304
BMI	17	cg26695387	21189768	MAP2K3	-	-0.344568	0.0256989	8.68787e-41	17304
BMI	1	cg02508461	234905686	NA	+	0.649877	0.0484725	8.777e-41	17304
BMI	2	cg08465799	121384080	NA	-	0.407958	0.0304318	8.95447e-41	17304
BMI	1	cg16125214	9751353	PIK3CD	+	0.544789	0.0406466	9.26776e-41	17304
BMI	5	cg27182880	16623360	LOC101929524	-	0.541129	0.0403804	9.55341e-41	17304
BMI	7	cg12937276	47925161	PKD1L1	-	-0.561004	0.0418696	9.80631e-41	17304
BMI	18	cg00656959	45414804	SMAD2 SMAD2 SMAD2	-	0.437678	0.0326691	1.00089e-40	17304
BMI	19	cg26470501	45252955	BCL3	+	-0.543459	0.0405833	1.08567e-40	17304
BMI	3	cg09876440	10325981	GHRLOS GHRLOS GHRLOS C3orf42 GHRLOS	+	-0.345087	0.025783	1.19039e-40	17304
BMI	11	cg09426393	17452676	ABCC8 ABCC8	+	-0.717218	0.0535937	1.21897e-40	17304
BMI	3	cg20647087	45709608	LIMD1	+	-0.705729	0.0527569	1.31139e-40	17304
BMI	21	cg23206332	35654805	NA	+	-0.576727	0.0431156	1.32399e-40	17304
BMI	6	cg00695799	149803087	ZC3H12D	+	-0.360105	0.0269229	1.33887e-40	17304
BMI	16	cg03285884	27284917	FLJ21408	+	0.71277	0.0533354	1.56116e-40	17304
BMI	7	cg22413912	2255758	MAD1L1 MAD1L1 MAD1L1 MAD1L1 MAD1L1	-	-0.713223	0.0533846	1.64261e-40	17304
BMI	1	cg27514796	31238174	NA	+	0.630094	0.0471633	1.64794e-40	17304
BMI	1	cg09554443	167487762	CD247 CD247 CD247 CD247	+	-0.448937	0.0336048	1.65924e-40	17304
BMI	2	cg27216853	10205672	CYS1	+	0.608098	0.0455325	1.75158e-40	17304
BMI	15	cg10973967	91202808	LINC01585 CRTC3-AS1	+	0.573831	0.0429826	1.87049e-40	17304
BMI	2	ch.2.12395676F	12478225	NA	+	-0.378334	0.02835	2.00492e-40	17304
BMI	20	cg04270823	62687554	TCEA2	-	-0.536634	0.0402383	2.25006e-40	17304
BMI	16	cg04813880	21171067	TMEM159 DNAH3	+	0.329209	0.0246913	2.35334e-40	17304
BMI	7	cg01975495	100779017	SERPINE1 SERPINE1	-	0.403767	0.0303004	2.60168e-40	17304
BMI	22	cg21118059	45108033	PRR5 PRR5 PRR5 PRR5-ARHGAP8 PRR5 PRR5 PRR5	+	0.633226	0.0475376	2.77738e-40	17304
BMI	16	cg09345144	11059551	CLEC16A CLEC16A	+	-0.563803	0.0423509	3.08346e-40	17304
BMI	7	cg18787224	130645353	LINC-PINT LINC-PINT LINC-PINT LINC-PINT LINC-PINT LINC-PINT LINC-PINT LINC-PINT	-	-0.290433	0.021833	3.52724e-40	17304
BMI	1	cg03090254	238788400	NA	-	-0.393827	0.0296137	3.70355e-40	17304
BMI	5	cg19607021	139104833	NA	-	-0.640204	0.0481454	3.77854e-40	17304
BMI	3	cg11454468	142569221	PCOLCE2	+	-0.368647	0.0277248	3.81177e-40	17304
BMI	11	cg26446803	1807232	NA	+	0.584799	0.0439822	3.82999e-40	17304
BMI	5	cg20859918	127174575	NA	-	-0.395892	0.029781	3.97534e-40	17304
BMI	17	cg24964047	54928317	DGKE	+	0.480883	0.0361785	4.05652e-40	17304
BMI	2	cg20651995	69525471	NA	+	-0.748307	0.0563165	4.29908e-40	17304
BMI	3	cg19377661	142605811	PCOLCE2	+	-0.318532	0.0239875	4.80943e-40	17304
BMI	9	cg08792700	86911279	SLC28A3 SLC28A3 SLC28A3	-	-0.309996	0.0233459	4.85081e-40	17304
BMI	11	cg19323289	19463903	NAV2	+	-0.635102	0.0478578	5.37825e-40	17304
BMI	7	cg00420390	2256023	MAD1L1 MAD1L1 MAD1L1 MAD1L1 MAD1L1	+	-0.444704	0.0335349	6.11022e-40	17304
BMI	8	cg08345859	42012116	AP3M2 AP3M2 AP3M2 AP3M2	+	-0.575578	0.0434087	6.22688e-40	17304
BMI	3	cg23546566	159601363	SCHIP1 IQCJ-SCHIP1 IQCJ-SCHIP1 SCHIP1 SCHIP1 SCHIP1	-	-0.705781	0.0532544	6.78326e-40	17304
BMI	1	cg13750140	41688346	SCMH1 SCMH1 SCMH1 SCMH1	+	0.425731	0.0321284	6.97501e-40	17304
BMI	3	cg05523253	55026627	CACNA2D3	-	-0.632675	0.047746	6.98112e-40	17304
BMI	17	cg27470213	76967695	LGALS3BP	-	-0.312058	0.0235509	7.02676e-40	17304
BMI	4	cg25922180	693321	NA	-	-0.331913	0.0250513	7.12257e-40	17304
BMI	5	cg01641754	98355983	NA	-	-0.345214	0.0260635	7.52762e-40	17304
BMI	8	cg02715788	119974400	NA	+	-0.568969	0.0429603	7.63526e-40	17304
BMI	2	cg25889918	179916184	NA	+	0.561842	0.042425	7.72419e-40	17304
BMI	21	cg10047182	38282489	HLCS HLCS HLCS	-	-0.58585	0.0442434	7.89421e-40	17304
BMI	7	cg22169990	150786051	AGAP3 AGAP3	+	0.363352	0.0274475	8.25911e-40	17304
BMI	2	cg25342167	160014015	TANC1 TANC1	+	0.753777	0.0569569	8.6993e-40	17304
BMI	1	cg09315878	1152580	SDF4 SDF4	+	-0.304685	0.0230245	8.82401e-40	17304
BMI	21	cg20786944	29606019	NA	+	-0.655254	0.0495238	9.05868e-40	17304
BMI	1	cg26577241	233126785	PCNXL2	-	0.569612	0.0430672	9.67175e-40	17304
BMI	20	cg26947919	42573910	TOX2 TOX2 TOX2 TOX2	-	0.444981	0.0336464	9.78437e-40	17304
BMI	9	cg21532758	107594136	ABCA1	+	-0.494538	0.0373964	9.91427e-40	17304
BMI	3	cg21585138	50645106	CISH CISH	-	-0.318075	0.0240677	1.10719e-39	17304
BMI	10	cg24243879	76614628	MYST4	-	0.421476	0.031895	1.12686e-39	17304
BMI	2	cg09152259	128156114	NA	-	-0.34561	0.0261557	1.14074e-39	17304
BMI	2	cg10532358	161080729	NA	-	-0.58847	0.0445488	1.20218e-39	17304
BMI	15	cg20630633	91100491	CRTC3 CRTC3	-	0.394921	0.0298986	1.21657e-39	17304
BMI	4	cg16565913	40632362	RBM47	-	0.398167	0.0301579	1.31549e-39	17304
BMI	2	cg23371680	31511030	NA	+	-0.481929	0.0365026	1.31782e-39	17304
BMI	18	cg15871086	56526595	NA	+	0.49774	0.037702	1.32927e-39	17304
BMI	7	cg15466224	152041578	KMT2C	+	-0.393788	0.0298281	1.32979e-39	17304
BMI	1	cg21364696	36839798	STK40 STK40 STK40	-	-0.399782	0.0302834	1.33909e-39	17304
BMI	1	cg01355089	93495018	NA	+	0.464148	0.0351608	1.35069e-39	17304
BMI	5	cg20376277	16615924	LOC101929524 FAM134B	+	0.354306	0.0268561	1.49944e-39	17304
BMI	1	cg03883331	244217328	ZNF238 ZNF238	-	0.528792	0.0400933	1.57469e-39	17304
BMI	16	cg01510278	11456238	NA	+	-0.35894	0.0272232	1.6583e-39	17304
BMI	10	cg16733226	12447269	CAMK1D CAMK1D	+	-0.240012	0.018205	1.68615e-39	17304
BMI	1	cg11078090	23878540	NA	+	0.594039	0.0450806	1.8375e-39	17304
BMI	10	cg25092052	74014582	NA	+	0.554028	0.0420473	1.86055e-39	17304
BMI	3	cg14791398	18462444	SATB1 SATB1 SATB1	-	0.435162	0.0330306	1.9056e-39	17304
BMI	6	cg21594557	6319756	F13A1	+	-0.636529	0.0483203	1.94066e-39	17304
BMI	6	cg05973262	32191895	NOTCH4	-	0.601114	0.0456424	2.01974e-39	17304
BMI	6	cg15985157	132468790	NA	+	-0.615827	0.0467848	2.21695e-39	17304
BMI	8	cg21407367	134188492	NA	+	0.530248	0.0402994	2.37445e-39	17304
BMI	16	cg24872431	85016361	ZDHHC7 ZDHHC7	+	0.451143	0.0342873	2.37462e-39	17304
BMI	12	cg12220285	670152	B4GALNT3	-	0.667243	0.0507421	2.63792e-39	17304
BMI	3	cg27235662	190105986	CLDN16	-	-0.656552	0.0499341	2.68478e-39	17304
BMI	1	cg08153306	33978368	NA	-	-0.544018	0.0413775	2.70848e-39	17304
BMI	13	cg11470256	111839122	ARHGEF7 ARHGEF7 ARHGEF7 ARHGEF7 ARHGEF7	+	0.56205	0.042778	3.04276e-39	17304
BMI	16	cg00014380	4424290	VASN CORO7-PAM16 CORO7 CORO7 CORO7	-	0.433342	0.0329889	3.15557e-39	17304
BMI	17	cg02051599	55804630	NA	+	-0.734644	0.0559291	3.18583e-39	17304
BMI	2	cg10040131	73178866	SFXN5	+	0.546554	0.041635	3.53667e-39	17304
BMI	7	cg13627479	5741213	RNF216 RNF216	+	-0.436965	0.0332898	3.59249e-39	17304
BMI	3	cg03333153	127974426	EEFSEC	+	0.540055	0.0411463	3.63258e-39	17304
BMI	2	cg12608132	46564242	EPAS1	+	0.593382	0.0452094	3.63443e-39	17304
BMI	1	cg10397932	2166155	SKI	+	-0.416357	0.0317247	3.68953e-39	17304
BMI	1	cg21327712	111744503	DENND2D DENND2D	+	0.43217	0.0329547	4.20385e-39	17304
BMI	9	cg00514596	130534101	SH2D3C SH2D3C SH2D3C	+	-0.598812	0.0456724	4.37342e-39	17304
BMI	14	cg15883287	85853554	NA	-	-0.438541	0.0334506	4.42771e-39	17304
BMI	16	cg04324917	87734877	LOC100129637	-	0.577164	0.0440328	4.57517e-39	17304
BMI	20	cg12189962	31098130	LOC101929698 NOL4L	+	0.520362	0.0397087	4.76419e-39	17304
BMI	16	cg08554257	50730737	NOD2	-	-0.338246	0.0258194	5.02001e-39	17304
BMI	2	cg10541774	137068792	NA	-	-0.291876	0.0222886	5.36904e-39	17304
BMI	8	cg23038151	19999488	NA	+	-0.690237	0.0527521	6.17771e-39	17304
BMI	2	cg13281762	101978577	CREG2	+	-0.556338	0.0425638	7.40205e-39	17304
BMI	6	cg19785559	90928039	BACH2 BACH2	-	0.437432	0.0334673	7.42268e-39	17304
BMI	6	cg11264820	167526321	CCR6	+	-0.724864	0.0554738	7.78752e-39	17304
BMI	8	cg02571142	42234803	DKK4	-	0.456962	0.0349829	8.24056e-39	17304
BMI	4	cg10438589	14531493	NA	+	0.44333	0.0339517	8.76536e-39	17304
BMI	2	cg00949930	179916205	CCDC141	+	0.610389	0.0467467	8.79856e-39	17304
BMI	11	cg01116484	116943299	SIK3 SIK3 SIK3	-	-0.518703	0.0397316	9.05384e-39	17304
BMI	2	cg18282017	208090753	LOC101927865	+	0.454033	0.0347799	9.13908e-39	17304
BMI	11	cg10927968	1807333	NA	+	0.365889	0.0280326	9.40422e-39	17304
BMI	2	cg01127919	113930330	PSD4	-	0.634243	0.0485964	9.53127e-39	17304
BMI	22	cg26354221	24822802	ADORA2A	-	0.438175	0.0335803	9.8632e-39	17304
BMI	6	cg10297007	16699991	ATXN1 ATXN1	-	-0.31035	0.0237906	1.03214e-38	17304
BMI	12	cg26277606	52347184	ACVR1B ACVR1B ACVR1B ACVR1B	-	0.353335	0.0270888	1.05271e-38	17304
BMI	3	cg11920406	185525650	IGF2BP2 IGF2BP2 IGF2BP2 IGF2BP2 IGF2BP2 IGF2BP2 IGF2BP2	+	-0.553519	0.0424434	1.08388e-38	17304
BMI	16	cg24382141	67944348	PSKH1	-	-0.494004	0.0378964	1.16716e-38	17304
BMI	17	cg07781401	19773621	NA	-	0.398791	0.0306044	1.24736e-38	17304
BMI	7	cg12944667	68655808	NA	-	-0.558848	0.0429107	1.366e-38	17304
BMI	17	cg14870271	76976010	LGALS3BP LGALS3BP	+	0.482395	0.0370443	1.39095e-38	17304
BMI	17	cg05277504	79961614	ASPSCR1	+	-0.307106	0.0235861	1.41772e-38	17304
BMI	6	cg13615963	167536521	CCR6 CCR6 CCR6	+	-0.357189	0.0274332	1.42417e-38	17304
BMI	20	cg15651928	32290811	PXMP4 PXMP4	-	0.564602	0.0433665	1.44257e-38	17304
BMI	3	cg15546194	137800724	DZIP1L DZIP1L	+	0.647713	0.0497595	1.48891e-38	17304
BMI	2	cg01964004	74196572	DGUOK-AS1 DGUOK-AS1	+	0.716112	0.055015	1.49299e-38	17304
BMI	12	cg06898549	41083590	NA	-	0.349876	0.0268794	1.49585e-38	17304
BMI	17	cg01798813	3906674	NA	+	0.342511	0.02632	1.55849e-38	17304
BMI	19	cg07458272	34744396	KIAA0355	-	0.532193	0.0408992	1.57973e-38	17304
BMI	3	cg18720486	72870838	SHQ1	+	0.34575	0.0265724	1.59384e-38	17304
BMI	12	cg21523115	45801018	ANO6 ANO6 ANO6 ANO6	+	0.434828	0.0334226	1.62729e-38	17304
BMI	17	cg02403715	65434928	PITPNC1 PITPNC1	+	0.455801	0.0350402	1.67149e-38	17304
BMI	19	cg25667998	56705433	ZSCAN5B	-	0.495914	0.0381244	1.67492e-38	17304
BMI	14	cg07465699	104263793	PPP1R13B	-	0.501404	0.0385492	1.69487e-38	17304
BMI	12	cg08829348	121969725	KDM2B KDM2B	-	0.605558	0.0465582	1.70397e-38	17304
BMI	19	cg08570691	49993873	RPL13AP5 SNORD35A SNORD33 SNORD34 RPL13A	-	-0.314344	0.0241684	1.70598e-38	17304
BMI	3	cg12369481	18459998	SATB1 SATB1 SATB1	-	0.456401	0.0350948	1.74142e-38	17304
BMI	2	cg13721814	60726053	BCL11A BCL11A BCL11A	-	-0.364848	0.0280559	1.75097e-38	17304
BMI	3	cg17642041	45928007	CCR9 CCR9	+	0.630662	0.0485089	1.83039e-38	17304
BMI	17	cg22987601	71390219	SDK2	-	-0.816866	0.0629001	2.20017e-38	17304
BMI	3	cg11652085	35720302	ARPP21 ARPP21 ARPP21 ARPP21 ARPP21 ARPP21 ARPP21	+	-0.666332	0.0513148	2.24456e-38	17304
BMI	3	cg18205786	188286699	LPP-AS1 LPP LPP LPP	+	0.571106	0.0440033	2.44029e-38	17304
BMI	2	cg13363972	234317424	DGKD DGKD	+	0.665537	0.0512985	2.59958e-38	17304
BMI	20	cg12032027	52198225	ZNF217	-	-0.484411	0.0373415	2.64635e-38	17304
BMI	1	cg13349503	81791370	NA	-	-0.631826	0.0487067	2.66021e-38	17304
BMI	12	cg20494738	124985889	NCOR2 NCOR2	+	0.28818	0.0222206	2.76518e-38	17304
BMI	17	cg12941231	7296844	PLSCR3 PLSCR3 PLSCR3 PLSCR3 TMEM256-PLSCR3 TMEM256-PLSCR3	+	-0.388487	0.0299557	2.77631e-38	17304
BMI	7	cg07904865	1127420	GPER C7orf50 C7orf50 C7orf50 GPER GPER	+	0.430951	0.0332309	2.78895e-38	17304
BMI	15	cg16519100	83869266	HDGFRP3	-	-0.344566	0.0265704	2.80167e-38	17304
BMI	21	cg12543096	43722429	NA	-	0.511472	0.0394439	2.83699e-38	17304
BMI	21	cg19434960	25294672	NA	-	-0.443952	0.0342431	2.92351e-38	17304
BMI	12	cg02199806	24375405	LOC101928471 LOC101928471 SOX5 SOX5	+	-0.495567	0.0382406	3.13959e-38	17304
BMI	3	cg18062721	11643427	VGLL4 VGLL4	-	0.369187	0.0284935	3.23566e-38	17304
BMI	4	cg16766139	15810749	CD38	+	-0.360543	0.0278327	3.36012e-38	17304
BMI	10	cg24026299	13387206	SEPHS1 SEPHS1 SEPHS1	-	0.604466	0.0466697	3.4456e-38	17304
BMI	4	cg04347852	1841266	LETM1	+	0.670936	0.0518256	3.72086e-38	17304
BMI	13	cg26687842	41055491	LOC646982 LOC646982 LOC646982	+	0.495454	0.038273	3.75745e-38	17304
BMI	16	cg08255481	88103035	BANP BANP	-	0.577626	0.0446311	3.90895e-38	17304
BMI	11	cg27652459	46709238	ARHGAP1	-	-0.563886	0.0435721	3.94865e-38	17304
BMI	11	cg04169527	9759805	SWAP70 SWAP70	+	0.532301	0.0411336	3.98151e-38	17304
BMI	1	cg11832534	3563998	WDR8	+	0.344341	0.0266093	3.9904e-38	17304
BMI	17	cg20718051	73869139	NA	-	-0.732856	0.0566343	4.01503e-38	17304
BMI	15	cg06192883	52554171	MYO5C	-	0.41692	0.0322236	4.10922e-38	17304
BMI	11	cg18919209	96012039	MAML2	+	0.471751	0.036466	4.19638e-38	17304
BMI	13	cg03156851	88675293	NA	-	-0.378751	0.0292837	4.35378e-38	17304
BMI	1	cg05656860	117556342	CD101 CD101 CD101 CD101	+	0.381144	0.0294755	4.52423e-38	17304
BMI	17	cg02300143	9963146	GAS7	+	-0.469521	0.0363135	4.59691e-38	17304
BMI	8	cg21163717	21769903	DOK2	+	-0.460687	0.0356306	4.60299e-38	17304
BMI	19	cg02286975	19016789	COPE COPE COPE	+	0.656278	0.0507757	4.87768e-38	17304
BMI	7	cg21887193	150786082	AGAP3 AGAP3	+	0.33332	0.0257923	4.99133e-38	17304
BMI	8	cg19741548	74963339	NA	+	0.543704	0.042083	5.21699e-38	17304
BMI	1	cg16842449	31233894	NA	-	0.61864	0.0478893	5.33106e-38	17304
BMI	7	cg20233834	50189155	C7orf72	-	-0.377007	0.029186	5.38235e-38	17304
BMI	11	cg05276548	12214522	MICAL2 MICAL2 MICAL2 MICAL2 MICAL2 MICAL2 MICAL2	+	0.488998	0.037857	5.4097e-38	17304
BMI	17	cg01818539	33324773	LIG3 LIG3	+	0.434791	0.0336723	5.73606e-38	17304
BMI	10	cg18404213	104563029	WBP1L WBP1L	+	-0.667542	0.0516994	5.77015e-38	17304
BMI	6	cg09885095	130878971	NA	+	0.596811	0.046225	5.84323e-38	17304
BMI	13	cg10263322	91099637	NA	-	-0.759063	0.0588099	6.1466e-38	17304
BMI	2	cg14297410	63351486	WDPCP WDPCP WDPCP	+	-0.337591	0.0261727	6.85736e-38	17304
BMI	3	cg22984270	188003919	LPP LPP LPP	+	-0.607437	0.0471042	7.12133e-38	17304
BMI	17	cg26846781	61620942	KCNH6 KCNH6	-	0.89687	0.0695547	7.22709e-38	17304
BMI	5	ch.5.58219013F	58183256	NA	+	-0.427348	0.0331422	7.23446e-38	17304
BMI	13	cg03134792	78303935	SLAIN1 SLAIN1	+	-0.587345	0.0455594	7.47252e-38	17304
BMI	19	cg22068629	2446633	LMNB2	-	0.512641	0.0397738	7.76352e-38	17304
BMI	5	cg02056404	88263995	MEF2C-AS1	-	-0.478562	0.0371319	7.83813e-38	17304
BMI	6	cg06102340	8859229	NA	+	-0.441952	0.034301	8.2114e-38	17304
BMI	1	cg08018468	43768048	TIE1 TIE1	+	0.633084	0.0491385	8.301e-38	17304
BMI	19	cg20698243	55461004	NA	+	-0.594421	0.0461462	8.56453e-38	17304
BMI	6	cg08148645	52355118	EFHC1 EFHC1 EFHC1	+	0.487258	0.0378385	9.00707e-38	17304
BMI	1	cg00826902	3563954	WDR8	+	0.349642	0.0271577	9.34149e-38	17304
BMI	17	cg10201857	38486151	RARA RARA RARA	-	0.422973	0.0328601	9.64938e-38	17304
BMI	19	cg03359362	47289611	SLC1A5 SLC1A5 SLC1A5	-	-0.41381	0.0321567	1.00793e-37	17304
BMI	6	cg22707529	143999715	PHACTR2 PHACTR2 PHACTR2 PHACTR2	+	0.306455	0.0238165	1.02396e-37	17304
BMI	15	cg12531236	70850045	NA	+	0.668374	0.0519439	1.02531e-37	17304
BMI	8	cg06807127	38262905	LETM2 LETM2 LETM2 LETM2 LETM2	+	-0.403885	0.0313979	1.07627e-37	17304
BMI	14	cg18839190	98174220	NA	-	-0.343896	0.026741	1.12131e-37	17304
BMI	2	cg24048641	100751817	AFF3	+	0.838689	0.0652443	1.20536e-37	17304
BMI	22	cg08526378	36685706	MYH9	+	-0.74204	0.0577349	1.23764e-37	17304
BMI	15	cg13081433	40617363	INAFM2 INAFM2	-	-0.585557	0.0455616	1.24626e-37	17304
BMI	21	cg10192877	43641690	ABCG1 ABCG1 ABCG1 ABCG1 ABCG1 ABCG1	+	0.625135	0.0486417	1.24858e-37	17304
BMI	17	cg15719789	17617722	RAI1	-	0.57243	0.0445633	1.35746e-37	17304
BMI	1	cg21528049	217221663	ESRRG ESRRG ESRRG ESRRG ESRRG ESRRG ESRRG ESRRG ESRRG	+	-0.681168	0.0530418	1.41433e-37	17304
BMI	3	cg07391913	56818298	ARHGEF3 ARHGEF3	+	-0.339621	0.0264491	1.44275e-37	17304
BMI	16	cg09607047	14402157	MIR365-1	-	0.625854	0.0487413	1.44714e-37	17304
BMI	5	cg06738047	135356442	NA	-	-0.440683	0.0343232	1.46817e-37	17304
BMI	10	cg27367170	5488628	NET1 NET1 NET1	+	0.3458	0.0269395	1.52582e-37	17304
BMI	4	cg02387843	9892887	SLC2A9 SLC2A9	+	-0.543595	0.0423757	1.69454e-37	17304
BMI	15	cg14377972	99356110	IGF1R IGF1R	+	-0.382852	0.0298533	1.77234e-37	17304
BMI	1	cg24362829	178455607	NA	-	-0.621012	0.0484257	1.78223e-37	17304
BMI	16	cg03102881	81130802	GCSH GCSH	-	0.491322	0.0383194	1.83484e-37	17304
BMI	13	cg20940217	21543210	NA	+	-0.322318	0.0251419	1.87788e-37	17304
BMI	15	cg09623442	39179367	NA	+	-0.506136	0.0394804	1.87811e-37	17304
BMI	13	cg02573659	78090644	NA	-	-0.362811	0.0283008	1.88107e-37	17304
BMI	9	cg03121659	78339343	MIR548H3	-	-0.490437	0.0382566	1.88412e-37	17304
BMI	9	cg14195115	38061778	SHB	-	0.587106	0.0458002	1.9039e-37	17304
BMI	19	cg01406381	47288263	SLC1A5 SLC1A5 SLC1A5	+	-0.295207	0.023041	2.07119e-37	17304
BMI	1	cg02097120	154492952	TDRD10 TDRD10	-	-0.678033	0.0529279	2.1185e-37	17304
BMI	16	cg16625765	29838413	MVP MVP	+	0.482475	0.0376658	2.14905e-37	17304
BMI	2	cg23824762	97171137	NEURL3	-	-0.716494	0.0559357	2.15231e-37	17304
BMI	13	cg01736956	34184729	STARD13	-	-0.496292	0.0387589	2.28405e-37	17304
BMI	17	cg10457997	64796507	PRKCA	+	0.480248	0.0375084	2.30921e-37	17304
BMI	20	cg21727276	44036723	DBNDD2 DBNDD2 DBNDD2 SYS1-DBNDD2 DBNDD2 DBNDD2 DBNDD2	-	0.579032	0.0452271	2.33786e-37	17304
BMI	11	cg19309928	102177187	NA	-	-0.337422	0.026359	2.39124e-37	17304
BMI	1	cg16097041	154965544	FLAD1 LENEP FLAD1	+	0.684121	0.0534512	2.4539e-37	17304
BMI	3	cg00096898	38396823	XYLB	-	0.502201	0.039245	2.5307e-37	17304
BMI	17	cg12578602	62356313	NA	+	-0.442186	0.0345579	2.56488e-37	17304
BMI	6	cg02917536	149642754	TAB2 TAB2 TAB2	+	-0.313385	0.0244933	2.5897e-37	17304
BMI	2	cg03954453	86262687	POLR1A	+	0.598362	0.0467741	2.6621e-37	17304
BMI	11	cg14132895	95433641	NA	-	-0.402908	0.0314989	2.70978e-37	17304
BMI	2	cg21039462	143762837	KYNU KYNU	+	-0.390739	0.0305573	2.85438e-37	17304
BMI	2	cg23649619	98461039	TMEM131	+	0.33822	0.026457	2.98008e-37	17304
BMI	9	cg23961389	134545318	RAPGEF1 RAPGEF1 RAPGEF1	-	-0.732884	0.0573583	3.23492e-37	17304
BMI	1	cg01527470	156104602	LMNA LMNA LMNA LMNA LMNA LMNA LMNA LMNA LMNA LMNA LMNA LMNA LMNA LMNA	-	0.854742	0.0669043	3.30653e-37	17304
BMI	1	cg01101459	234871477	NA	+	0.402753	0.0315318	3.4204e-37	17304
BMI	3	cg05526364	129205070	IFT122 IFT122 IFT122 IFT122	-	-0.514092	0.0402605	3.58962e-37	17304
BMI	17	cg03031503	62157725	ERN1	-	0.546988	0.0428642	3.98254e-37	17304
BMI	2	cg21303980	106356028	NA	-	-0.410538	0.0321765	4.08753e-37	17304
BMI	5	cg19742105	88426429	NA	+	-0.51997	0.0407636	4.25482e-37	17304
BMI	11	cg15073665	66659874	PC PC PC	+	-0.512994	0.0402315	4.51726e-37	17304
BMI	1	cg00358010	221338314	NA	+	-0.519903	0.0407788	4.61639e-37	17304
BMI	5	cg03079679	141909727	NA	-	0.639621	0.0501788	4.76601e-37	17304
BMI	1	cg09684338	32740402	LCK LCK	+	0.512236	0.0401882	4.8218e-37	17304
BMI	5	cg20710777	110411740	TSLP TSLP	-	-0.338172	0.0265588	5.68466e-37	17304
BMI	2	cg19616815	219744449	WNT10A	-	0.538939	0.0423299	5.76287e-37	17304
BMI	1	cg26315985	65363870	JAK1	+	-0.405072	0.0318219	5.95165e-37	17304
BMI	1	cg11810135	157771971	FCRL1 FCRL1 FCRL1	-	-0.65807	0.051709	6.17637e-37	17304
BMI	3	cg15135047	72149514	NA	+	0.343316	0.0269781	6.2326e-37	17304
BMI	2	cg17863076	79312664	REG1B	-	-0.594525	0.0467217	6.30291e-37	17304
BMI	2	cg20142081	28497868	BRE BRE BRE BRE BRE BRE	+	-0.397795	0.0312642	6.39476e-37	17304
BMI	3	cg01020331	71540688	FOXP1 FOXP1 FOXP1 FOXP1 FOXP1	-	-0.55385	0.043534	6.5116e-37	17304
BMI	9	cg13823169	139776893	NA	-	-0.602706	0.0473849	6.75317e-37	17304
BMI	19	cg22222917	51918066	SIGLEC10 SIGLEC10 SIGLEC10 SIGLEC10 SIGLEC10 SIGLEC10 LOC100129083 SIGLEC10 SIGLEC10	+	-0.619802	0.0487303	6.78313e-37	17304
BMI	2	cg09019636	62964766	EHBP1 EHBP1 EHBP1 EHBP1	+	-0.536308	0.0421679	6.83899e-37	17304
BMI	1	cg11938624	244443743	NA	+	-0.44218	0.03477	6.93365e-37	17304
BMI	21	cg22121323	47480909	NA	-	-0.409826	0.0322306	7.0993e-37	17304
BMI	14	cg15831217	79542386	NRXN3 NRXN3	-	-0.414212	0.0325833	7.37856e-37	17304
BMI	3	cg12339752	189559609	TP63 TP63 TP63 TP63 TP63 TP63	+	-0.557603	0.0438724	7.63876e-37	17304
BMI	17	cg27637521	76355202	SOCS3	-	-0.286761	0.0225664	7.85908e-37	17304
BMI	5	cg11377450	125774463	GRAMD3 GRAMD3 GRAMD3 GRAMD3	+	-0.700161	0.0551004	7.8988e-37	17304
BMI	9	cg03538601	134609146	RAPGEF1 RAPGEF1	+	-0.380083	0.0299139	8.01093e-37	17304
BMI	1	cg18430478	153958792	RAB13 RAB13 RAB13 RAB13	-	0.321964	0.0253403	8.03919e-37	17304
BMI	7	cg12913296	30008637	SCRN1 SCRN1 SCRN1 SCRN1	+	-0.488991	0.0384919	8.2344e-37	17304
BMI	5	cg07914804	125800758	GRAMD3 GRAMD3 GRAMD3 GRAMD3 GRAMD3	-	0.520475	0.0409836	8.67601e-37	17304
BMI	9	cg14620941	139776929	NA	+	-0.397454	0.0312989	8.77944e-37	17304
BMI	5	cg15667493	55404179	ANKRD55 ANKRD55	+	0.461489	0.036345	8.91541e-37	17304
BMI	3	cg02243386	39234924	XIRP1	-	-0.647007	0.0509662	9.21695e-37	17304
BMI	17	cg09664445	2612406	KIAA0664	+	0.789863	0.062237	9.6471e-37	17304
BMI	15	cg07426444	72209354	MYO9A	-	0.461762	0.0363943	1.00785e-36	17304
BMI	1	cg00754432	118766252	NA	+	0.485399	0.0382579	1.01041e-36	17304
BMI	11	cg12443284	111277525	NA	-	-0.595664	0.0469608	1.05322e-36	17304
BMI	22	cg03574344	20005240	ARVCF TANGO2 TANGO2	+	0.58112	0.0458241	1.09047e-36	17304
BMI	1	cg11601792	60891629	NA	+	-0.526737	0.0415446	1.12805e-36	17304
BMI	2	cg13924275	47249576	TTC7A TTC7A TTC7A TTC7A	+	0.574988	0.0453552	1.14806e-36	17304
BMI	16	cg03159676	85600536	NA	+	0.412704	0.0325599	1.18072e-36	17304
BMI	5	cg25755791	14290361	TRIO	+	-0.544708	0.0429779	1.19694e-36	17304
BMI	3	cg11540855	11643500	VGLL4 VGLL4 VGLL4 VGLL4 VGLL4 VGLL4 VGLL4 VGLL4	+	0.519349	0.0409862	1.24071e-36	17304
BMI	5	cg16283919	74340493	NA	-	0.65472	0.051673	1.25436e-36	17304
BMI	10	cg23683800	115086103	NA	+	-0.345273	0.0272535	1.27851e-36	17304
BMI	1	cg26974062	145440734	TXNIP NBPF20 NBPF10 NBPF10	-	-0.309924	0.0244778	1.40596e-36	17304
BMI	16	cg04583842	88103117	BANP BANP	-	0.40406	0.0319413	1.62187e-36	17304
BMI	2	cg18100950	213708873	NA	+	-0.361495	0.0285776	1.63182e-36	17304
BMI	15	cg07444280	43809725	MAP1A RNU6-28P	-	0.36395	0.0287778	1.68812e-36	17304
BMI	5	cg14800014	125800764	GRAMD3 GRAMD3 GRAMD3 GRAMD3 GRAMD3	-	0.450123	0.0355926	1.69587e-36	17304
BMI	16	cg19654612	48489741	MIR5095	+	-0.77409	0.0612135	1.71306e-36	17304
BMI	3	cg09495478	44938102	TGM4	+	0.656709	0.0519337	1.72614e-36	17304
BMI	5	cg06975262	171805000	SH3PXD2B SH3PXD2B	-	-0.640167	0.0506267	1.73273e-36	17304
BMI	8	cg10502177	126519365	NA	-	0.574221	0.0454115	1.73292e-36	17304
BMI	7	cg22419134	50321721	NA	-	0.473838	0.037485	1.82452e-36	17304
BMI	9	cg05728215	130772196	NA	-	0.481853	0.0381219	1.84615e-36	17304
BMI	17	cg00379740	38507518	RARA RARA RARA RARA	+	0.591857	0.0468279	1.86562e-36	17304
BMI	11	cg27645777	131056072	NA	+	-0.773395	0.0611958	1.88783e-36	17304
BMI	3	cg12992827	101901234	NA	+	-0.361008	0.0285701	1.94071e-36	17304
BMI	17	cg16186288	28049596	SSH2 SSH2 SSH2 SSH2	+	0.316634	0.0250675	2.05572e-36	17304
BMI	2	cg27363347	129151868	NA	+	0.737711	0.0584133	2.11092e-36	17304
BMI	4	cg25778446	94652282	GRID2	-	-0.606243	0.0480042	2.11671e-36	17304
BMI	16	cg14026583	11387004	NA	+	0.508536	0.040297	2.37794e-36	17304
BMI	6	cg19352726	42757805	NA	+	0.419654	0.0332693	2.55937e-36	17304
BMI	10	cg06335123	12284036	CDC123	-	-0.331181	0.0262554	2.56007e-36	17304
BMI	3	cg18268027	4818913	ITPR1 ITPR1 ITPR1	+	-0.34056	0.0270008	2.5885e-36	17304
BMI	4	cg15336255	124571100	NA	+	-0.520104	0.0412549	2.78704e-36	17304
BMI	17	cg16680942	38500161	RARA-AS1 RARA RARA RARA RARA	-	0.494783	0.0392492	2.81798e-36	17304
BMI	6	cg18192491	114384871	HS3ST5	+	-0.519165	0.0411835	2.82038e-36	17304
BMI	4	cg00617073	102786371	BANK1 BANK1 BANK1	+	-0.442959	0.0351439	2.89193e-36	17304
BMI	12	cg02772266	4060781	NA	-	0.436743	0.0346677	3.12529e-36	17304
BMI	1	cg11837076	1711588	NADK NADK	-	-0.370852	0.029439	3.15097e-36	17304
BMI	19	cg22606224	12266489	ZNF625	-	0.268296	0.0213012	3.22975e-36	17304
BMI	8	cg01029617	58788096	NA	-	0.214752	0.0170582	3.48352e-36	17304
BMI	12	cg18944984	100866566	NR1H4	+	-0.683996	0.0543363	3.53404e-36	17304
BMI	19	cg13882251	40772266	AKT2 AKT2 AKT2	-	0.442201	0.0351331	3.61275e-36	17304
BMI	1	cg21027908	35909835	KIAA0319L	-	0.555385	0.0441327	3.70384e-36	17304
BMI	14	cg07384001	52779847	PTGER2	-	-0.472437	0.0375485	3.81734e-36	17304
BMI	3	cg17804071	73596205	PDZRN3	-	-0.603449	0.0479728	3.9667e-36	17304
BMI	7	cg03550138	150736206	ABCB8 ABCB8 ABCB8 ABCB8	+	-0.674401	0.0536339	4.21486e-36	17304
BMI	4	cg03549779	48292543	NA	+	-0.376016	0.0299067	4.27597e-36	17304
BMI	11	cg25581781	12173073	MICAL2 MICAL2 MICAL2 MICAL2 MICAL2	-	0.547205	0.0435343	4.46571e-36	17304
BMI	15	cg18568872	90606494	ZNF710	-	0.83675	0.0665788	4.56267e-36	17304
BMI	2	cg16289376	127989183	NA	-	0.417265	0.0332034	4.61198e-36	17304
BMI	3	cg02415808	46248508	CCR1	-	0.543539	0.0432766	5.05409e-36	17304
BMI	5	cg19835796	123637793	NA	-	-0.714718	0.0569063	5.0596e-36	17304
BMI	2	cg02893429	38404263	C2orf58	+	-0.41761	0.033253	5.12257e-36	17304
BMI	12	cg19466046	118745138	TAOK3	+	-0.365356	0.0290928	5.14059e-36	17304
BMI	14	cg08908489	64070613	WDR89 WDR89 WDR89	-	0.57863	0.0460909	5.41691e-36	17304
BMI	6	cg02120866	6804127	NA	+	-0.330331	0.0263147	5.48776e-36	17304
BMI	1	cg02619544	223317256	TLR5	+	0.558497	0.0445016	5.70105e-36	17304
BMI	1	cg21161394	167408709	CD247 CD247	+	0.423318	0.0337416	6.00646e-36	17304
BMI	8	cg09297903	42234798	DKK4	-	0.46097	0.0367579	6.40766e-36	17304
BMI	2	cg23436391	230933731	SLC16A14	+	0.321913	0.0256708	6.45869e-36	17304
BMI	5	cg19979108	171870875	SH3PXD2B	-	-0.555061	0.0442633	6.4642e-36	17304
BMI	8	cg12144681	142220329	NA	-	0.555088	0.044281	6.82998e-36	17304
BMI	2	cg17808676	182332122	ITGA4	+	0.402687	0.032125	6.88163e-36	17304
BMI	2	cg03602064	133204592	GPR39	+	-0.666217	0.0531599	7.11249e-36	17304
BMI	10	cg20198183	49832794	NA	+	-0.536209	0.0427901	7.21788e-36	17304
BMI	16	cg10922280	68034227	DPEP2	-	0.635366	0.0507096	7.36986e-36	17304
BMI	16	cg22084453	1541786	NA	-	0.565453	0.045131	7.40104e-36	17304
BMI	4	cg06683411	118693455	NA	+	-0.519768	0.0415115	8.1903e-36	17304
BMI	1	cg09013245	59649683	NA	+	0.392045	0.0313126	8.25967e-36	17304
BMI	18	cg02374674	34047739	FHOD3 FHOD3 FHOD3	-	-0.559694	0.0447087	8.43493e-36	17304
BMI	18	cg14474320	71303654	NA	+	-0.391733	0.0312949	8.56088e-36	17304
BMI	16	cg14373257	50715558	SNX20 SNX20 SNX20	+	-0.733456	0.0586045	8.79235e-36	17304
BMI	3	cg03219453	138175073	ESYT3	-	-0.618726	0.0494443	8.98927e-36	17304
BMI	4	cg24968721	154711620	SFRP2	+	0.595641	0.0476029	9.09112e-36	17304
BMI	14	cg23629393	47908980	MDGA2	+	-0.665534	0.0531895	9.11213e-36	17304
BMI	17	cg04249416	63589457	NA	+	0.530911	0.04244	9.43764e-36	17304
BMI	4	cg27108109	57524204	HOPX HOPX HOPX	+	-0.569352	0.0455164	9.55253e-36	17304
BMI	8	cg01651915	55795551	NA	+	-0.265461	0.0212238	9.67257e-36	17304
BMI	17	cg12830963	6766498	ALOX12P2	+	-0.720648	0.0576173	9.7001e-36	17304
BMI	5	cg02286155	176826262	NA	-	0.631989	0.0505544	1.04942e-35	17304
BMI	3	cg15571561	35706161	ARPP-21	-	0.268218	0.0214557	1.05153e-35	17304
BMI	22	cg15765184	21910449	UBE2L3	+	-0.572924	0.0458304	1.05217e-35	17304
BMI	7	cg20782117	95865631	SLC25A13 SLC25A13 SLC25A13	-	-0.479247	0.0383407	1.06901e-35	17304
BMI	17	cg06017212	1478463	SLC43A2	+	0.766296	0.0613104	1.08332e-35	17304
BMI	11	cg16396716	124065995	NA	-	-0.358927	0.0287174	1.08382e-35	17304
BMI	1	cg12547807	9473751	NA	+	-0.385287	0.0308295	1.10069e-35	17304
BMI	7	cg20181270	20147323	LOC101927668	+	-0.453838	0.0363412	1.23311e-35	17304
BMI	6	cg23724135	149641504	TAB2 TAB2 TAB2	+	-0.302256	0.0242064	1.25881e-35	17304
BMI	6	cg17478979	149772150	ZC3H12D	-	0.413515	0.0331187	1.27015e-35	17304
BMI	12	cg04625250	7041743	ATN1 ATN1	+	0.603686	0.0483574	1.3026e-35	17304
BMI	2	cg00718513	89215272	NA	-	-0.459211	0.0367846	1.30307e-35	17304
BMI	10	cg10488454	50146756	WDFY4	-	-0.630855	0.0505409	1.33135e-35	17304
BMI	22	cg23635663	30639979	LIF	-	-0.318887	0.0255534	1.37907e-35	17304
BMI	11	cg13766505	42261308	LOC100507205	+	-0.684762	0.0548788	1.40551e-35	17304
BMI	6	cg12947261	156349624	NA	-	-0.361441	0.0289691	1.42176e-35	17304
BMI	6	cg03427461	90274792	ANKRD6 ANKRD6 ANKRD6 ANKRD6	+	-0.555243	0.0445096	1.45982e-35	17304
BMI	9	cg13591783	75768868	ANXA1	+	-0.370755	0.0297222	1.47185e-35	17304
BMI	1	cg10100117	179843111	TOR1AIP2 TOR1AIP2	-	0.523038	0.0419357	1.5022e-35	17304
BMI	3	cg23890383	45913499	LZTFL1 LZTFL1	-	0.392999	0.0315122	1.52215e-35	17304
BMI	3	cg23156391	169641044	SAMD7 SAMD7 SAMD7	+	-0.439202	0.0352192	1.5374e-35	17304
BMI	3	cg04773529	188225542	LPP LPP LPP	+	0.408003	0.0327186	1.54643e-35	17304
BMI	12	cg03247247	96635810	ELK3	+	-0.412092	0.0330472	1.5511e-35	17304
BMI	17	cg16755922	80536214	FOXK2	+	0.306829	0.0246171	1.66533e-35	17304
BMI	8	cg05056335	35719518	NA	-	-0.343678	0.0275769	1.69768e-35	17304
BMI	3	cg21553436	33701149	CLASP2 CLASP2	+	0.344959	0.0276814	1.71391e-35	17304
BMI	1	cg02912371	205913859	SLC26A9 SLC26A9	+	-0.576384	0.0462541	1.72475e-35	17304
BMI	2	cg00887881	242067251	PASK PASK PASK PASK PASK	+	-0.603988	0.0484711	1.73494e-35	17304
BMI	17	cg02329670	6921400	MIR497 MIR195	+	-0.683262	0.0548362	1.75111e-35	17304
BMI	15	cg20287649	79310441	RASGRF1 RASGRF1	+	-0.629853	0.0505527	1.76674e-35	17304
BMI	6	cg14390644	111852130	TRAF3IP2-AS1 TRAF3IP2-AS1 TRAF3IP2-AS1	-	0.494702	0.0397064	1.77362e-35	17304
BMI	6	cg15285513	21200930	CDKAL1	+	-0.48551	0.0389927	1.95171e-35	17304
BMI	22	cg18710674	22762784	NA	-	-0.633774	0.0509006	1.9544e-35	17304
BMI	10	cg09991691	98378555	PIK3AP1	+	-0.855968	0.0687472	1.96037e-35	17304
BMI	6	cg16685777	100809051	NA	-	-0.486163	0.0390532	2.01528e-35	17304
BMI	21	cg18386304	44741771	NA	-	-0.647249	0.0519935	2.01725e-35	17304
BMI	3	cg22336648	18480706	SATB1	-	0.415914	0.0334126	2.03829e-35	17304
BMI	11	cg01867298	117689143	NA	-	-0.354744	0.0285115	2.18649e-35	17304
BMI	12	cg07214120	49647060	TUBA1C TUBA1C TUBA1C TUBA1C	+	-0.598929	0.0481393	2.20224e-35	17304
BMI	19	cg12582959	56159199	CCDC106 CCDC106	-	0.398676	0.0320444	2.20867e-35	17304
BMI	1	cg22246215	203118486	ADORA1 ADORA1	+	0.556342	0.0447176	2.21158e-35	17304
BMI	6	cg16158513	164124190	NA	+	-0.655248	0.0526804	2.29734e-35	17304
BMI	22	cg11549874	31202478	OSBP2	-	-0.651802	0.0524058	2.31449e-35	17304
BMI	8	cg03442477	143746308	JRK JRK JRK	+	0.237752	0.0191164	2.33003e-35	17304
BMI	1	cg11574975	112058304	ADORA3	-	0.306989	0.024689	2.41192e-35	17304
BMI	10	cg04126866	85932763	C10orf99	-	0.459471	0.0369528	2.4199e-35	17304
BMI	10	cg26808618	3824016	KLF6 KLF6 KLF6 KLF6	+	-0.487182	0.0391839	2.44354e-35	17304
BMI	10	cg03079722	20781327	NA	-	-0.433376	0.0348734	2.63536e-35	17304
BMI	11	cg06285727	72524028	ATG16L2	+	-0.366646	0.029508	2.69461e-35	17304
BMI	16	cg10177032	4103492	ADCY9	+	0.298	0.0239842	2.71099e-35	17304
BMI	11	cg06149971	12184158	MIR6124 MICAL2 MICAL2 MICAL2 MICAL2 MICAL2 MICAL2 MICAL2	-	0.587817	0.0473102	2.71408e-35	17304
BMI	9	cg13784312	134609065	RAPGEF1	-	-0.293981	0.0236643	2.7748e-35	17304
BMI	15	cg14798967	48874772	FBN1	+	-0.436346	0.0351281	2.82349e-35	17304
BMI	11	cg19836718	17464823	ABCC8 ABCC8	-	-0.74619	0.0600737	2.8339e-35	17304
BMI	13	cg08110950	49109917	NA	-	0.616696	0.0496528	2.87289e-35	17304
BMI	14	cg14390322	34600339	NA	-	0.528276	0.0425419	2.95819e-35	17304
BMI	12	cg07583010	76577332	NA	-	0.428714	0.0345334	3.08195e-35	17304
BMI	16	cg16391678	30485597	ITGAL ITGAL	+	-0.44961	0.0362211	3.14051e-35	17304
BMI	16	cg04616529	11181986	CLEC16A	+	0.488815	0.039383	3.18524e-35	17304
BMI	17	cg11202345	76976057	LGALS3BP LGALS3BP	+	0.329022	0.0265112	3.23056e-35	17304
BMI	3	cg06568490	13525965	HDAC11 HDAC11	+	0.500191	0.0403104	3.31946e-35	17304
BMI	15	cg16458838	57250375	TCF12 TCF12 TCF12 TCF12	+	0.48158	0.0388156	3.38599e-35	17304
BMI	20	cg22770295	3779418	CDC25B CDC25B CDC25B CDC25B CDC25B CDC25B CDC25B CDC25B CDC25B CDC25B	-	-0.503736	0.0406066	3.45398e-35	17304
BMI	11	cg23797615	67132472	CLCF1 LOC100130987 CLCF1	+	-0.822693	0.0663194	3.46523e-35	17304
BMI	17	cg21410853	80807530	TBCD	-	0.386602	0.0311665	3.49007e-35	17304
BMI	7	cg24404329	115849899	TES	-	0.475013	0.0383002	3.57962e-35	17304
BMI	14	cg13868026	100541686	EVL	-	0.446975	0.0360404	3.59363e-35	17304
BMI	17	cg06710464	79047695	BAIAP2 BAIAP2 BAIAP2 BAIAP2	+	0.467529	0.0377104	3.78438e-35	17304
BMI	4	cg04090409	153109679	NA	-	0.571434	0.0460924	3.79967e-35	17304
BMI	1	cg13300580	27440539	SLC9A1	+	0.880805	0.0710539	3.85931e-35	17304
BMI	7	cg01116541	139948872	NA	-	-0.518546	0.041833	3.89162e-35	17304
BMI	2	cg06793436	232173844	ARMC9 ARMC9 ARMC9	-	-0.478632	0.0386172	3.95712e-35	17304
BMI	1	cg26965801	200122591	NR5A2 NR5A2 NR5A2	+	-0.344687	0.0278138	4.03853e-35	17304
BMI	21	cg20516845	43823604	UBASH3A UBASH3A	+	-0.418804	0.0337986	4.11281e-35	17304
BMI	11	cg02421646	59943477	MS4A6A MS4A6A MS4A6A MS4A6A	+	-0.341738	0.0275886	4.33381e-35	17304
BMI	11	cg00417304	45124456	PRDM11	-	-0.580426	0.046862	4.391e-35	17304
BMI	14	cg02872054	69395234	ACTN1 ACTN1 ACTN1	+	0.34967	0.0282321	4.40904e-35	17304
BMI	6	cg16100392	132931717	TAAR3	+	0.4362	0.0352242	4.51841e-35	17304
BMI	8	cg02528630	101512608	NA	-	-0.478904	0.0386728	4.52277e-35	17304
BMI	1	cg00978203	26096954	MAN1C1	-	0.620071	0.050084	4.68423e-35	17304
BMI	14	cg05080322	64330822	SYNE2 SYNE2	+	-0.4573	0.0369437	4.82015e-35	17304
BMI	7	cg11647481	4781704	FOXK1	-	0.348775	0.02818	4.91729e-35	17304
BMI	5	cg16486198	75566192	SV2C SV2C	+	-0.38225	0.0308924	5.11019e-35	17304
BMI	16	cg04378708	68180730	NFATC3 NFATC3 NFATC3	+	-0.396983	0.0320901	5.28044e-35	17304
BMI	6	cg07481398	149806652	ZC3H12D	+	-0.351481	0.0284164	5.40841e-35	17304
BMI	1	cg26468238	40470592	NA	+	-0.55785	0.0451045	5.47794e-35	17304
BMI	10	cg18098054	112577432	RBM20	+	0.696851	0.0563507	5.58873e-35	17304
BMI	12	cg10894527	11983411	ETV6 RNU6-19P	-	-0.395925	0.032022	5.73871e-35	17304
BMI	14	cg16892975	94576066	IFI27 IFI27 IFI27 IFI27 IFI27 IFI27 IFI27 IFI27 IFI27 IFI27	+	0.690376	0.0558584	6.08759e-35	17304
BMI	11	cg07092212	46382544	DGKZ DGKZ DGKZ DGKZ	-	-0.425154	0.0344013	6.14259e-35	17304
BMI	11	cg13119578	65196696	NA	+	-0.400097	0.0323811	6.3563e-35	17304
BMI	1	cg12467090	204459139	PIK3C2B	+	0.499995	0.040474	6.54555e-35	17304
BMI	19	cg25832100	16677411	SLC35E1	-	0.618668	0.050083	6.59833e-35	17304
BMI	1	cg06769116	244217538	ZNF238 ZNF238	+	0.526779	0.0426444	6.60066e-35	17304
BMI	20	cg06011000	35722944	RBL1 RBL1	+	-0.508885	0.041197	6.6297e-35	17304
BMI	8	cg20060356	107045975	ZFPM2-AS1 ZFPM2-AS1	+	-0.376438	0.0304805	6.82535e-35	17304
BMI	1	cg20127419	112289991	FAM212B-AS1 FAM212B-AS1 FAM212B LOC101928718	-	-0.48122	0.0389827	7.31751e-35	17304
BMI	16	cg06207201	50701535	SNX20 SNX20	+	-0.577515	0.0467854	7.36656e-35	17304
BMI	20	cg06566477	61078502	NA	+	0.49093	0.0397847	7.76377e-35	17304
BMI	19	cg08088818	13089170	NA	+	-0.72126	0.0584513	7.77855e-35	17304
BMI	13	cg02003272	50702719	NA	-	-0.364831	0.0295694	7.91002e-35	17304
BMI	3	cg13180098	129246923	RHO	+	-0.585161	0.0474287	7.95187e-35	17304
BMI	7	cg25817701	2140143	MAD1L1 MAD1L1 MAD1L1	+	0.426317	0.0345758	8.75122e-35	17304
BMI	19	cg03637691	11202610	LDLR LDLR LDLR LDLR LDLR	+	-0.365376	0.0296353	8.84189e-35	17304
BMI	17	cg26651978	76965407	NA	-	-0.706167	0.0572818	8.96749e-35	17304
BMI	17	cg17866022	19209889	EPN2-AS1 EPN2 EPN2 EPN2	+	-0.309493	0.0251059	9.01462e-35	17304
BMI	6	cg05712302	131571441	AKAP7 AKAP7 AKAP7 AKAP7 AKAP7	-	0.298806	0.0242457	9.40341e-35	17304
BMI	22	cg15352525	39812626	TAB1 TAB1	-	0.42715	0.0346609	9.44834e-35	17304
BMI	16	cg02586198	29820119	MAZ MAZ	-	-0.513419	0.0416661	9.6188e-35	17304
BMI	1	cg10092518	57670054	DAB1	-	-0.433338	0.0351676	9.63601e-35	17304
BMI	1	cg26008365	153958797	RAB13 RAB13	-	0.302793	0.0245734	9.65081e-35	17304
BMI	18	cg07390844	72935911	TSHZ1 TSHZ1	-	0.382215	0.0310193	9.66285e-35	17304
BMI	5	cg12723019	14298377	TRIO	+	-0.41452	0.0336418	9.69544e-35	17304
BMI	6	cg12987815	125905834	NA	-	-0.447091	0.0362875	9.78755e-35	17304
BMI	10	cg10480300	3822883	KLF6 KLF6 KLF6 KLF6	+	-0.401271	0.0325771	1.01832e-34	17304
BMI	2	cg13139542	8242815	NA	-	0.394058	0.0319959	1.03966e-34	17304
BMI	2	cg05819240	29337599	CLIP4 CLIP4 CLIP4 CLIP4	+	0.494836	0.0401956	1.10815e-34	17304
BMI	3	cg16258657	29338542	RBMS3 RBMS3 RBMS3	+	-0.348554	0.0283134	1.11008e-34	17304
BMI	19	cg01120733	19080651	NA	-	-0.360086	0.0292502	1.11054e-34	17304
BMI	19	cg15373972	11219638	LDLR LDLR LDLR LDLR LDLR	+	0.476566	0.0387172	1.13328e-34	17304
BMI	12	cg07197948	96131706	NTN4	+	-0.591699	0.0480711	1.13419e-34	17304
BMI	2	cg17932849	131651417	NA	+	-0.704985	0.0572759	1.13769e-34	17304
BMI	21	cg15514380	38737243	NA	-	0.359604	0.0292181	1.15182e-34	17304
BMI	12	cg21416126	26994334	NA	-	0.430425	0.0349794	1.18732e-34	17304
BMI	2	cg03169270	240444344	NA	+	-0.664663	0.054028	1.23066e-34	17304
BMI	1	cg23257987	221862794	NA	-	-0.402547	0.0327221	1.23304e-34	17304
BMI	16	cg03014634	85205030	NA	+	0.639285	0.0519766	1.27204e-34	17304
BMI	17	cg26617682	55807838	NA	+	-0.784148	0.0637591	1.28557e-34	17304
BMI	8	cg02452146	128991713	PVT1	+	0.518833	0.0421996	1.34822e-34	17304
Body fat percentage	21	cg06500161	43656587	ABCG1 ABCG1 ABCG1 ABCG1 ABCG1 ABCG1	+	1.30928	0.0480225	2.74304e-160	17304
Body fat percentage	11	cg00574958	68607622	CPT1A CPT1A	+	-0.698554	0.0278866	4.62478e-136	17304
Body fat percentage	17	cg11024682	17730094	SREBF1 SREBF1	-	1.06596	0.0476467	2.60512e-109	17304
Body fat percentage	21	cg27243685	43642366	ABCG1 ABCG1 ABCG1 ABCG1 ABCG1 ABCG1	+	0.821391	0.0371131	4.73133e-107	17304
Body fat percentage	21	cg16740586	43655919	ABCG1 ABCG1 ABCG1 ABCG1 ABCG1 ABCG1	+	0.799436	0.0361432	6.33203e-107	17304
Body fat percentage	11	cg19758958	62319222	NA	+	-0.921503	0.0423503	1.3849e-103	17304
Body fat percentage	4	cg06690548	139162808	SLC7A11	-	-0.451347	0.0211308	6.17653e-100	17304
Body fat percentage	19	cg00840791	16453259	NA	+	-0.30574	0.0151196	6.93049e-90	17304
Body fat percentage	1	cg00683922	207242569	PFKFB2 PFKFB2	+	0.638376	0.0321814	1.31371e-86	17304
Body fat percentage	8	cg18353028	65669513	CYP7B1	+	-0.549658	0.0279086	2.05424e-85	17304
Body fat percentage	1	cg17901584	55353706	DHCR24	+	-0.675807	0.0350586	6.1164e-82	17304
Body fat percentage	1	cg22699725	207242586	PFKFB2 PFKFB2	+	0.619341	0.0323305	5.87836e-81	17304
Body fat percentage	1	cg17750024	175538621	TNR	-	-0.576373	0.0304952	7.0435e-79	17304
Body fat percentage	4	cg02786370	2747928	TNIP2 TNIP2 TNIP2	-	-0.497614	0.0263872	1.54502e-78	17304
Body fat percentage	2	cg10913394	102137177	NA	+	-0.823825	0.0439889	1.70817e-77	17304
Body fat percentage	9	cg01270753	101944336	NA	+	-0.506468	0.0273373	6.82753e-76	17304
Body fat percentage	9	cg05241923	136010810	RALGDS	+	-0.682892	0.0370225	2.99497e-75	17304
Body fat percentage	21	cg10128003	43642166	ABCG1 ABCG1 ABCG1 ABCG1 ABCG1 ABCG1	-	0.711661	0.038691	7.66118e-75	17304
Body fat percentage	6	cg17501210	166970252	RPS6KA2 RPS6KA2	-	-0.548288	0.0300456	1.04479e-73	17304
Body fat percentage	1	cg03725309	109757585	SARS	+	-0.544967	0.0300596	8.78939e-73	17304
Body fat percentage	8	cg23204398	126365081	NSMCE2	+	0.489812	0.0275579	4.72212e-70	17304
Body fat percentage	14	cg18871648	74227431	ELMSAN1 ELMSAN1	+	-0.462467	0.02607	8.63263e-70	17304
Body fat percentage	1	cg09469355	2161886	SKI	-	-0.861298	0.0485676	9.49383e-70	17304
Body fat percentage	1	cg14476101	120255992	PHGDH	-	-0.463194	0.0261278	1.05411e-69	17304
Body fat percentage	21	cg22652934	36180035	RUNX1 RUNX1	+	-0.500494	0.0283898	5.88015e-69	17304
Body fat percentage	13	cg19750657	38935967	UFM1	+	0.579441	0.0331373	7.02135e-68	17304
Body fat percentage	11	cg19120513	102189303	BIRC3 BIRC3	+	-0.805953	0.0463036	2.78995e-67	17304
Body fat percentage	11	cg05325763	68607719	CPT1A CPT1A	-	-0.450101	0.0258632	2.92067e-67	17304
Body fat percentage	1	cg21575225	156073485	LMNA	+	-0.684175	0.0394401	7.61983e-67	17304
Body fat percentage	15	cg14051805	39917220	FSIP1	-	-0.411321	0.0237885	1.99718e-66	17304
Body fat percentage	10	cg25457000	4813681	NA	+	-0.515453	0.0299592	8.56551e-66	17304
Body fat percentage	6	cg18120259	43894639	LOC100132354	+	-0.809089	0.0473489	6.23872e-65	17304
Body fat percentage	11	cg00163198	130767760	SNX19 SNX19	-	0.655799	0.0386146	3.62304e-64	17304
Body fat percentage	3	cg27086356	170627562	EIF5A2	-	-0.525098	0.0309549	5.05515e-64	17304
Body fat percentage	17	cg24174557	57903544	TMEM49	-	-0.475572	0.0282471	4.21646e-63	17304
Body fat percentage	22	cg09349128	50327986	NA	-	-0.62606	0.0373187	1.14327e-62	17304
Body fat percentage	8	cg19589396	103937374	NA	+	-0.540468	0.032349	3.55733e-62	17304
Body fat percentage	16	cg01243823	50732212	NOD2	-	-0.415532	0.0249471	8.22358e-62	17304
Body fat percentage	12	cg05293861	4262708	NA	+	-0.450166	0.0271185	2.08255e-61	17304
Body fat percentage	14	cg10919522	74227441	C14orf43 C14orf43	+	-0.483193	0.0291149	2.22081e-61	17304
Body fat percentage	3	cg15721584	181326755	SOX2OT	+	0.40849	0.0246775	4.48058e-61	17304
Body fat percentage	2	cg02841972	10176151	NA	+	-0.671611	0.0408327	2.49535e-60	17304
Body fat percentage	10	cg19572574	63592731	NA	-	-0.597359	0.0364374	5.96637e-60	17304
Body fat percentage	16	cg07978331	75046041	ZNRF1	+	-0.586802	0.036092	5.32458e-59	17304
Body fat percentage	1	cg26457483	120256112	PHGDH	+	-0.445908	0.027469	8.00434e-59	17304
Body fat percentage	7	cg21489638	130671028	LINC-PINT LINC-PINT LINC-PINT LINC-PINT LINC-PINT LINC-PINT LINC-PINT LINC-PINT	+	-0.497697	0.0306862	1.00522e-58	17304
Body fat percentage	14	cg07808881	89974621	FOXN3	-	0.683488	0.0421758	1.24227e-58	17304
Body fat percentage	9	cg03770138	136009651	RALGDS	+	-0.688857	0.0426249	2.54431e-58	17304
Body fat percentage	21	cg12919873	38929815	NA	+	-0.410424	0.0254197	3.23441e-58	17304
Body fat percentage	12	cg15001240	27615408	NA	-	-0.578142	0.0358589	4.68123e-58	17304
Body fat percentage	7	cg21429551	30635762	GARS	+	-0.296388	0.0184871	1.97566e-57	17304
Body fat percentage	12	cg10601624	6404377	NA	+	-0.774348	0.0485475	7.20887e-57	17304
Body fat percentage	7	cg00626263	5741049	RNF216 RNF216	-	-0.435744	0.0273295	7.95866e-57	17304
Body fat percentage	12	cg22513770	98985274	NA	+	1.00519	0.0631367	1.14699e-56	17304
Body fat percentage	9	cg08673945	20490677	MLLT3 MLLT3	-	-0.580482	0.0364742	1.26065e-56	17304
Body fat percentage	21	cg02233071	36181046	RUNX1 RUNX1	+	-0.409467	0.0258329	3.46294e-56	17304
Body fat percentage	1	cg15730234	101759418	NA	-	-0.470321	0.0296832	3.79839e-56	17304
Body fat percentage	10	cg26033520	74004071	NA	+	0.417791	0.0263797	4.24403e-56	17304
Body fat percentage	17	cg13274938	38493822	RARA RARA RARA	+	0.792385	0.0500541	4.73776e-56	17304
Body fat percentage	17	cg09832683	15013038	NA	-	0.451745	0.0285975	8.05798e-56	17304
Body fat percentage	1	cg22976567	156074182	LMNA	-	-0.475358	0.0301846	1.71253e-55	17304
Body fat percentage	5	cg21623127	96432134	LIX1	+	-0.527174	0.0334833	1.82102e-55	17304
Body fat percentage	17	cg25178683	76976267	LGALS3BP	-	0.595267	0.0378126	1.87473e-55	17304
Body fat percentage	14	ch.14.97331099F	98261346	NA	+	-0.387262	0.0246548	3.24131e-55	17304
Body fat percentage	20	cg09409865	33169887	PIGU	-	-0.705044	0.0448894	3.29928e-55	17304
Body fat percentage	4	cg19541622	56180	ZNF718 ZNF595 ZNF595 ZNF595 ZNF595 ZNF718 ZNF718	-	0.481672	0.0307035	4.38996e-55	17304
Body fat percentage	11	cg08110170	72474129	STARD10	-	-0.35616	0.0227058	4.52722e-55	17304
Body fat percentage	19	cg18608055	1130866	SBNO2 SBNO2	-	-0.779012	0.0496739	4.76972e-55	17304
Body fat percentage	17	cg18181703	76354621	SOCS3	-	-0.551319	0.0352508	9.23627e-55	17304
Body fat percentage	2	cg00144816	28498080	BRE BRE BRE BRE BRE BRE	+	-0.690375	0.0442363	1.54775e-54	17304
Body fat percentage	3	cg07133321	45607976	NA	-	0.655793	0.0421318	2.92486e-54	17304
Body fat percentage	17	cg00214628	46583511	NA	-	-0.594909	0.0383381	6.1058e-54	17304
Body fat percentage	1	cg18391344	198902062	MIR181A1HG	-	0.272189	0.0176056	1.46637e-53	17304
Body fat percentage	8	cg07960624	119208486	SAMD12	-	-0.413915	0.0267804	1.56882e-53	17304
Body fat percentage	1	cg13053471	235147039	NA	-	-0.790606	0.0513626	4.12679e-53	17304
Body fat percentage	11	cg14262884	43757533	HSD17B12	-	-0.507346	0.0330911	1.04161e-52	17304
Body fat percentage	11	cg17058475	68607737	CPT1A CPT1A	-	-0.376905	0.0246722	2.40942e-52	17304
Body fat percentage	11	cg25212397	102184373	NA	-	-0.37755	0.0247953	5.11442e-52	17304
Body fat percentage	12	cg19640090	11975155	ETV6 RNU6-19P	+	-0.66414	0.043623	5.28245e-52	17304
Body fat percentage	1	cg10999423	222461592	NA	-	0.600486	0.03959	1.24515e-51	17304
Body fat percentage	1	cg13222915	184598594	NA	-	-0.768323	0.0506705	1.33169e-51	17304
Body fat percentage	19	cg26950531	38704515	DPF1 DPF1 DPF1	+	-0.303006	0.020109	5.52541e-51	17304
Body fat percentage	3	cg09831562	181327125	SOX2OT	+	0.356114	0.0236461	6.23095e-51	17304
Body fat percentage	3	cg10251538	108800886	MORC1	-	-0.424147	0.0282006	8.37161e-51	17304
Body fat percentage	19	cg15370819	54379397	MYADM MYADM MYADM MYADM MYADM MYADM MYADM MYADM MYADM MYADM MYADM MYADM	+	0.713071	0.0474263	9.01696e-51	17304
Body fat percentage	6	ch.6.33611621F	33503643	NA	+	-0.401997	0.0267784	1.27698e-50	17304
Body fat percentage	2	cg07995927	161995135	TANK TANK	-	-0.394638	0.0262952	1.35613e-50	17304
Body fat percentage	14	cg19488267	85763019	NA	+	0.38131	0.0254095	1.38397e-50	17304
Body fat percentage	21	cg08309687	35320596	NA	+	-0.46378	0.0309192	1.53201e-50	17304
Body fat percentage	1	cg05603985	2161049	SKI	+	-0.561707	0.0374918	1.99126e-50	17304
Body fat percentage	1	cg10014405	16012344	PLEKHM2	+	0.565417	0.0377656	2.32249e-50	17304
Body fat percentage	4	cg00741986	2748332	TNIP2 TNIP2	-	-0.682131	0.0456006	2.81394e-50	17304
Body fat percentage	16	cg09063556	66653795	CMTM4 CMTM4	-	0.640522	0.042884	3.93666e-50	17304
Body fat percentage	6	cg07821355	116706621	DSE DSE	+	-0.732671	0.0492889	1.12948e-49	17304
Body fat percentage	4	cg15851905	77928471	SEPT11 SEPT11	-	-0.491851	0.0331379	1.56804e-49	17304
Body fat percentage	16	cg06946797	11422409	NA	+	-0.402992	0.0271594	1.67573e-49	17304
Body fat percentage	10	cg23761815	73083123	SLC29A3	+	0.656498	0.0442938	2.13936e-49	17304
Body fat percentage	19	cg02711608	47287964	SLC1A5 SLC1A5 SLC1A5 SLC1A5	+	-0.414553	0.0280363	3.58699e-49	17304
Body fat percentage	7	cg10713220	36640882	AOAH-IT1 AOAH AOAH AOAH	+	-0.295865	0.0200139	3.76232e-49	17304
Body fat percentage	9	cg14649449	72660082	MAMDC2	-	-0.687843	0.0465661	4.46405e-49	17304
Body fat percentage	1	cg01787285	2162682	SKI	-	-0.381886	0.0259466	9.71591e-49	17304
Body fat percentage	17	cg11047325	76354934	SOCS3	-	-0.303243	0.020629	1.26967e-48	17304
Body fat percentage	21	cg05538032	43681915	ABCG1 ABCG1 ABCG1 ABCG1 ABCG1 ABCG1	+	0.590093	0.0402479	2.22088e-48	17304
Body fat percentage	7	cg26080684	72775853	NA	+	0.459487	0.0314474	4.6029e-48	17304
Body fat percentage	1	cg20378147	32050627	TINAGL1 TINAGL1 TINAGL1 TINAGL1 TINAGL1 TINAGL1	-	0.313017	0.0214314	5.00294e-48	17304
Body fat percentage	1	cg09702859	198901839	MIR181A1HG	-	0.264035	0.0181681	1.43108e-47	17304
Body fat percentage	1	cg02988288	145440445	TXNIP NBPF20 NBPF10 NBPF10	-	-0.347735	0.0239686	2.04927e-47	17304
Body fat percentage	1	cg07328569	61524438	NA	+	-0.576952	0.0398938	3.95464e-47	17304
Body fat percentage	7	cg19390658	30636176	GARS	+	-0.306974	0.0212357	4.35323e-47	17304
Body fat percentage	7	cg04278580	155538094	RBM33	-	0.546076	0.0378059	5.12172e-47	17304
Body fat percentage	11	cg17486446	2986575	SNORA54 NAP1L4	+	0.337145	0.0233598	6.04088e-47	17304
Body fat percentage	11	cg26034658	65836743	PACS1	-	0.886834	0.0615242	7.84901e-47	17304
Body fat percentage	7	cg14578060	76434789	NA	+	-0.402141	0.0279096	8.51819e-47	17304
Body fat percentage	4	cg25358945	100939079	LOC256880	-	0.57916	0.0402642	1.21217e-46	17304
Body fat percentage	6	cg00857282	16130727	MYLIP	-	0.315036	0.0219252	1.50892e-46	17304
Body fat percentage	7	cg17075888	95225339	PDK4	+	-0.474942	0.0330857	1.83596e-46	17304
Body fat percentage	19	cg16655795	42897238	NA	-	0.711344	0.049581	2.05119e-46	17304
Body fat percentage	1	cg25217710	156609523	NA	-	0.882679	0.0616348	2.97009e-46	17304
Body fat percentage	2	ch.2.30415474F	30561970	NA	+	-0.41794	0.0291913	3.13767e-46	17304
Body fat percentage	21	cg10969521	36355537	RUNX1	+	-0.350632	0.0245496	5.13311e-46	17304
Body fat percentage	1	cg10429891	27963618	NA	+	-0.640748	0.0448805	5.57509e-46	17304
Body fat percentage	22	cg08548559	31686097	PIK3IP1 PIK3IP1	-	-0.2989	0.0209557	6.73703e-46	17304
Body fat percentage	7	cg03068497	30635838	GARS	-	-0.287653	0.0201943	8.83705e-46	17304
Body fat percentage	17	cg23841748	4477149	NA	-	-0.514995	0.036193	1.09451e-45	17304
Body fat percentage	1	cg16246545	120255941	PHGDH	-	-0.453948	0.0319231	1.24435e-45	17304
Body fat percentage	21	cg08668779	43646600	ABCG1 ABCG1 ABCG1 ABCG1 ABCG1 ABCG1	+	0.657889	0.0462822	1.34118e-45	17304
Body fat percentage	17	cg05952895	1986888	SMG6 SMG6 SMG6 SMG6	-	0.788482	0.0556854	2.91787e-45	17304
Body fat percentage	8	cg12765376	6502531	MCPH1-AS1	-	-0.700208	0.0494877	3.37932e-45	17304
Body fat percentage	18	cg07616376	2980515	LPIN2	-	-0.41246	0.0291629	3.66833e-45	17304
Body fat percentage	12	cg19918116	124326760	DNAH10	+	-0.666551	0.0471643	4.26631e-45	17304
Body fat percentage	12	cg00991504	109011364	NA	+	-0.888421	0.0628637	4.26907e-45	17304
Body fat percentage	17	cg19748455	76274856	LOC100996291	-	-0.424974	0.0300742	4.36876e-45	17304
Body fat percentage	7	cg26804423	8201134	ICA1 ICA1 ICA1	+	0.638116	0.045231	6.02548e-45	17304
Body fat percentage	17	cg19016694	80821826	TBCD	+	-0.770013	0.0546046	6.58188e-45	17304
Body fat percentage	14	cg04369622	67119468	GPHN GPHN	+	0.458566	0.0325717	9.08051e-45	17304
Body fat percentage	20	cg24403644	42574624	TOX2 TOX2 TOX2 TOX2	+	0.598398	0.0425536	1.14235e-44	17304
Body fat percentage	17	cg02650017	47301614	PHOSPHO1 PHOSPHO1	+	-0.361245	0.0257423	1.71424e-44	17304
Body fat percentage	13	cg18793412	38989650	NA	-	0.328962	0.023474	2.24314e-44	17304
Body fat percentage	11	cg00733441	119189717	NA	-	0.673834	0.0481029	2.42726e-44	17304
Body fat percentage	16	cg22679812	70626213	IL34 IL34	-	0.924648	0.0660349	2.63052e-44	17304
Body fat percentage	2	cg14792781	10116243	GRHL1	+	-0.46549	0.0332662	3.00272e-44	17304
Body fat percentage	11	cg01624871	6426894	APBB1 APBB1 APBB1 APBB1 APBB1 APBB1 APBB1 APBB1 APBB1	-	0.713759	0.0510215	3.15333e-44	17304
Body fat percentage	15	cg21414092	81248254	MESDC2 MESDC2	+	-0.596085	0.0426445	3.69221e-44	17304
Body fat percentage	18	cg16593554	74813401	MBP MBP	+	-0.370307	0.0265032	4.00644e-44	17304
Body fat percentage	2	cg20793144	47250669	TTC7A TTC7A TTC7A TTC7A	-	0.575238	0.0412159	4.96233e-44	17304
Body fat percentage	3	cg10587886	8361835	LMCD1-AS1	+	-0.330208	0.0236752	5.64684e-44	17304
Body fat percentage	1	cg27634845	90823816	NA	+	-0.329943	0.023663	5.9681e-44	17304
Body fat percentage	22	cg03119750	40349608	GRAP2 GRAP2 GRAP2 GRAP2 GRAP2	-	0.448365	0.0322118	8.33708e-44	17304
Body fat percentage	9	cg02716826	33447032	SUGT1P1 AQP3	-	-0.4817	0.0346533	1.07987e-43	17304
Body fat percentage	19	cg02370334	17955786	JAK3	+	-0.441075	0.0317313	1.08356e-43	17304
Body fat percentage	8	cg04492909	102166926	NA	+	0.511016	0.036776	1.16006e-43	17304
Body fat percentage	3	cg19432791	45894556	LZTFL1 LZTFL1	-	0.379324	0.0273024	1.19191e-43	17304
Body fat percentage	2	cg04011474	28904455	NA	-	-0.536922	0.038662	1.2914e-43	17304
Body fat percentage	5	cg03262246	133749006	CDKN2AIPNL	-	0.694387	0.0500364	1.48148e-43	17304
Body fat percentage	20	cg18346693	62286145	STMN3 STMN3	+	0.668626	0.0482093	1.66388e-43	17304
Body fat percentage	15	cg13081433	40617363	INAFM2 INAFM2	-	-0.631907	0.0456312	2.22459e-43	17304
Body fat percentage	19	cg21766592	47288066	SLC1A5 SLC1A5 SLC1A5 SLC1A5	-	-0.32214	0.0232634	2.24536e-43	17304
Body fat percentage	1	cg26257082	198906494	NA	+	0.299297	0.0216186	2.34158e-43	17304
Body fat percentage	7	cg22103219	101934892	SH2B2	-	-0.431472	0.0312151	3.16524e-43	17304
Body fat percentage	6	cg12716379	158388427	NA	+	-0.567654	0.0411144	3.93445e-43	17304
Body fat percentage	3	cg23320029	171004750	TNIK TNIK TNIK TNIK TNIK TNIK TNIK TNIK	+	-0.428087	0.0310097	4.0282e-43	17304
Body fat percentage	22	cg19581730	24828041	ADORA2A ADORA2A ADORA2A ADORA2A ADORA2A ADORA2A ADORA2A ADORA2A-AS1 SPECC1L-ADORA2A	-	0.57708	0.0418129	4.22464e-43	17304
Body fat percentage	6	cg09536368	149461319	NA	-	-0.386238	0.0279908	4.38626e-43	17304
Body fat percentage	6	cg13123009	31681882	LY6G6E LY6G6D LY6G6E	-	0.629862	0.045663	4.70118e-43	17304
Body fat percentage	17	cg03078551	41656298	NA	+	-0.41286	0.029993	6.94436e-43	17304
Body fat percentage	21	cg14369893	46501109	ADARB1 ADARB1 ADARB1 ADARB1 ADARB1 ADARB1 ADARB1 ADARB1	-	-0.389074	0.028269	7.13217e-43	17304
Body fat percentage	1	cg07856599	227151843	ADCK3	-	0.46384	0.0337031	7.20324e-43	17304
Body fat percentage	1	cg18149207	151805634	RORC	-	0.771962	0.0561644	9.1951e-43	17304
Body fat percentage	8	cg01877366	141301482	TRAPPC9 TRAPPC9	-	0.430046	0.0312972	9.71001e-43	17304
Body fat percentage	2	cg27216853	10205672	CYS1	+	0.626109	0.0456237	1.23127e-42	17304
Body fat percentage	18	cg06991118	9117348	NDUFV2	+	-0.353177	0.025747	1.3378e-42	17304
Body fat percentage	2	cg06876354	121020189	RALB	+	0.850087	0.0621901	2.57447e-42	17304
Body fat percentage	10	cg00134210	14644132	FAM107B	-	-0.332712	0.0243537	2.85097e-42	17304
Body fat percentage	20	cg08949269	31443298	NA	+	0.587143	0.0430084	3.25928e-42	17304
Body fat percentage	14	cg20184330	74228393	ELMSAN1 ELMSAN1	+	-0.464728	0.0340705	3.81585e-42	17304
Body fat percentage	19	cg16307144	38704933	DPF1 DPF1 DPF1 DPF1	+	-0.375967	0.0275922	4.63645e-42	17304
Body fat percentage	2	cg25834802	101791845	NA	+	-0.475803	0.034926	4.80667e-42	17304
Body fat percentage	1	ch.1.171672612F	173405989	NA	+	-0.39058	0.0286903	5.4686e-42	17304
Body fat percentage	1	cg16594806	59473943	NA	-	-0.463365	0.0340711	6.58002e-42	17304
Body fat percentage	5	cg17680767	73623208	NA	-	-0.421854	0.0310684	8.82631e-42	17304
Body fat percentage	16	cg08305942	79692354	NA	-	-0.558989	0.0411687	8.85402e-42	17304
Body fat percentage	1	cg12593793	156074135	NA	+	-0.443458	0.032681	9.96348e-42	17304
Body fat percentage	7	cg20782117	95865631	SLC25A13 SLC25A13 SLC25A13	-	-0.520691	0.0383981	1.12379e-41	17304
Body fat percentage	1	cg11769062	2162893	SKI	-	-0.361531	0.0266776	1.26064e-41	17304
Body fat percentage	9	cg15659943	107631656	ABCA1	+	0.733305	0.0541151	1.27768e-41	17304
Body fat percentage	2	cg02398240	128256334	IWS1	-	-0.50774	0.0374813	1.35436e-41	17304
Body fat percentage	10	cg04339570	100074395	NA	-	-0.587853	0.0434031	1.40049e-41	17304
Body fat percentage	4	cg06854772	1853351	LETM1	-	0.711761	0.0525959	1.63276e-41	17304
Body fat percentage	1	cg15254759	38763833	NA	-	-0.439237	0.0325099	2.18848e-41	17304
Body fat percentage	19	cg00994936	1423902	DAZAP1 DAZAP1	-	0.375047	0.0277807	2.5223e-41	17304
Body fat percentage	19	cg07573872	1126342	SBNO2 SBNO2	-	-0.414359	0.0307109	2.81136e-41	17304
Body fat percentage	14	cg23004884	90378209	EFCAB11 EFCAB11 EFCAB11	+	-0.416977	0.0309261	3.18043e-41	17304
Body fat percentage	16	cg08726900	89550474	ANKRD11	-	-0.399017	0.0296634	4.85436e-41	17304
Body fat percentage	13	cg17736802	44875634	NA	+	-0.354693	0.0263828	5.35429e-41	17304
Body fat percentage	21	cg24843790	44727494	NA	+	-0.565376	0.042071	5.76435e-41	17304
Body fat percentage	1	cg23466388	61890179	NFIA NFIA NFIA NFIA	-	0.480956	0.0358098	6.39474e-41	17304
Body fat percentage	19	cg26470501	45252955	BCL3	+	-0.546274	0.040675	6.44954e-41	17304
Body fat percentage	9	cg10407744	97715349	C9orf3 C9orf3	+	0.46689	0.034788	7.29591e-41	17304
Body fat percentage	1	cg08941107	27744956	WASF2 WASF2	+	-0.550262	0.0410061	7.48957e-41	17304
Body fat percentage	19	cg01044314	2442930	LMNB2	+	0.490856	0.0366055	8.52244e-41	17304
Body fat percentage	8	cg13518625	29522838	NA	+	-0.303622	0.0226673	1.03588e-40	17304
Body fat percentage	10	cg26002370	73596857	PSAP PSAP PSAP	-	0.582921	0.043528	1.07622e-40	17304
Body fat percentage	15	cg06192883	52554171	MYO5C	-	0.432203	0.0322865	1.15567e-40	17304
Body fat percentage	2	cg04813347	218937178	RUFY4 RUFY4	+	0.477522	0.0356935	1.28769e-40	17304
Body fat percentage	2	cg13413819	43191888	NA	-	-0.67622	0.05057	1.40257e-40	17304
Body fat percentage	11	cg13502023	18354034	GTF2H1 GTF2H1	+	-0.455237	0.034064	1.55543e-40	17304
Body fat percentage	7	cg04816311	1066650	C7orf50 C7orf50 C7orf50	+	0.409208	0.0306305	1.65591e-40	17304
Body fat percentage	6	cg17066943	34192320	NA	+	-0.439175	0.0329047	1.95766e-40	17304
Body fat percentage	5	cg08542560	14671841	OTULIN	-	-0.35381	0.0265423	2.44849e-40	17304
Body fat percentage	2	cg19017142	64431245	NA	-	-0.400917	0.0301213	3.18932e-40	17304
Body fat percentage	9	cg08451817	72660665	MAMDC2 MAMDC2	-	-0.771384	0.0580352	4.07139e-40	17304
Body fat percentage	6	cg16463738	132452935	NA	-	-0.570645	0.0429431	4.25079e-40	17304
Body fat percentage	2	ch.2.105901354F	106534922	NA	+	-0.337253	0.0254395	6.42996e-40	17304
Body fat percentage	2	cg22530144	46300869	PRKCE	-	-0.44027	0.0332131	6.53131e-40	17304
Body fat percentage	19	cg22304262	47287778	SLC1A5 SLC1A5 SLC1A5	+	-0.436165	0.0329116	6.81843e-40	17304
Body fat percentage	1	cg09554443	167487762	CD247 CD247 CD247 CD247	+	-0.445976	0.0336848	8.08764e-40	17304
Body fat percentage	1	cg10636246	159046973	AIM2	+	-0.267455	0.0202188	9.43126e-40	17304
Body fat percentage	10	cg02451866	71251604	TSPAN15	-	0.709455	0.053633	9.43891e-40	17304
Body fat percentage	7	cg00420390	2256023	MAD1L1 MAD1L1 MAD1L1 MAD1L1 MAD1L1	+	-0.443843	0.0336131	1.28572e-39	17304
Body fat percentage	3	cg26038971	14185774	NA	-	-0.356476	0.026997	1.28884e-39	17304
Body fat percentage	16	cg20073681	4674013	MGRN1 MGRN1 MGRN1 MGRN1 MGRN1	-	0.600908	0.0455275	1.38556e-39	17304
Body fat percentage	22	cg27115863	37921640	NA	-	-0.459822	0.0348409	1.40423e-39	17304
Body fat percentage	3	cg18098839	167742700	GOLIM4	-	-0.350348	0.0265461	1.40532e-39	17304
Body fat percentage	8	cg16990252	19963288	NA	-	-0.431158	0.0327062	1.70942e-39	17304
Body fat percentage	2	cg21351479	109644931	NA	+	0.673103	0.0510878	1.88303e-39	17304
Body fat percentage	16	cg01678580	4674018	MGRN1 MGRN1 MGRN1 MGRN1	-	0.627176	0.047605	1.9036e-39	17304
Body fat percentage	2	cg03062284	122994061	NA	+	-0.649355	0.0492962	1.95615e-39	17304
Body fat percentage	1	cg19375710	26105045	MAN1C1 MAN1C1	-	0.530715	0.0402923	1.97916e-39	17304
Body fat percentage	20	cg22559900	49125450	PTPN1 PTPN1	+	0.56206	0.0426789	2.03492e-39	17304
Body fat percentage	12	cg22488164	14716910	PLBD1	+	0.445526	0.0338307	2.0408e-39	17304
Body fat percentage	8	cg02715788	119974400	NA	+	-0.566673	0.0430614	2.31583e-39	17304
Body fat percentage	11	cg08403095	15664034	LOC102724957	-	0.384736	0.0292564	2.61059e-39	17304
Body fat percentage	3	cg18030453	45506216	LARS2	+	0.72356	0.0550954	3.28848e-39	17304
Body fat percentage	16	cg26939341	17626225	NA	-	0.591659	0.0450831	3.70404e-39	17304
Body fat percentage	2	cg26253134	70751721	TGFA TGFA	+	-0.488306	0.0372379	4.25421e-39	17304
Body fat percentage	3	cg15546194	137800724	DZIP1L DZIP1L	+	0.653646	0.0498701	4.61095e-39	17304
Body fat percentage	1	cg10397932	2166155	SKI	+	-0.41673	0.0317978	4.69254e-39	17304
Body fat percentage	8	cg15781076	103437148	NA	-	-0.671114	0.051396	8.76311e-39	17304
Body fat percentage	3	cg11446602	133164176	BFSP2	+	0.664106	0.0508861	9.58179e-39	17304
Body fat percentage	3	cg06997537	45928018	CCR9 CCR9 CCR9 CCR9 LZTFL1 CCR9 CCR9 LZTFL1	-	0.494652	0.037917	1.02472e-38	17304
Body fat percentage	8	cg08788930	142201685	DENND3	-	0.556545	0.0427076	1.23155e-38	17304
Body fat percentage	1	cg21131989	88319865	NA	+	-0.498621	0.0382747	1.29818e-38	17304
Body fat percentage	1	cg03144189	227734067	NA	-	0.572666	0.0439603	1.30747e-38	17304
Body fat percentage	6	cg03957124	37016869	NA	+	-0.631371	0.0484699	1.32194e-38	17304
Body fat percentage	5	cg07019828	40606332	NA	-	-0.354819	0.0272467	1.3845e-38	17304
Body fat percentage	12	cg06559575	53490352	IGFBP6	-	-0.611402	0.0469501	1.38668e-38	17304
Body fat percentage	9	cg06909315	139796221	TRAF2	-	-0.597068	0.0458923	1.62318e-38	17304
Body fat percentage	15	cg02119938	78505051	ACSBG1	+	-0.238303	0.0183262	1.7738e-38	17304
Body fat percentage	12	cg22351187	52586089	KRT80 KRT80	+	-0.482741	0.0371393	1.8983e-38	17304
Body fat percentage	6	cg03982376	149806659	ZC3H12D	+	-0.360685	0.0277601	2.03078e-38	17304
Body fat percentage	17	cg08991794	3674741	ITGAE	+	0.577982	0.0444866	2.04715e-38	17304
Body fat percentage	11	cg17418742	15602030	NA	-	0.509579	0.0392558	2.36919e-38	17304
Body fat percentage	10	cg16733226	12447269	CAMK1D CAMK1D	+	-0.236847	0.0182495	2.4546e-38	17304
Body fat percentage	11	cg02079413	2986505	SNORA54 NAP1L4	-	0.348365	0.026849	2.56234e-38	17304
Body fat percentage	17	cg25649826	20938740	USP22	-	0.694067	0.0534938	2.56908e-38	17304
Body fat percentage	2	cg09019636	62964766	EHBP1 EHBP1 EHBP1 EHBP1	+	-0.548248	0.0422565	2.58428e-38	17304
Body fat percentage	1	cg25094008	28501825	PTAFR PTAFR PTAFR PTAFR	+	0.390327	0.0301479	3.67087e-38	17304
Body fat percentage	7	cg01676795	75586348	POR	+	0.477495	0.0369181	4.35041e-38	17304
Body fat percentage	12	cg21232015	133424221	CHFR CHFR CHFR CHFR CHFR	-	0.634622	0.0490791	4.54047e-38	17304
Body fat percentage	15	cg09623442	39179367	NA	+	-0.51143	0.0395677	4.85311e-38	17304
Body fat percentage	11	cg15885703	118094830	AMICA1 AMICA1	-	0.353412	0.0273453	4.94028e-38	17304
Body fat percentage	1	cg00826902	3563954	WDR8	+	0.351566	0.0272191	5.46741e-38	17304
Body fat percentage	5	cg05227101	150466809	TNIP1 TNIP1 TNIP1	+	-0.281041	0.0217602	5.52391e-38	17304
Body fat percentage	1	cg14955070	156135027	SEMA4A SEMA4A SEMA4A SEMA4A	-	-0.402569	0.0311762	5.71886e-38	17304
Body fat percentage	14	cg18680181	35629311	KIAA0391	-	-0.352827	0.0273274	5.83394e-38	17304
Body fat percentage	20	cg17792970	49125445	PTPN1 PTPN1	+	0.664311	0.0514531	5.84211e-38	17304
Body fat percentage	8	cg21407367	134188492	NA	+	0.520925	0.0403996	7.24285e-38	17304
Body fat percentage	17	cg01130991	46510392	NA	+	0.420847	0.032645	7.49768e-38	17304
Body fat percentage	4	cg23248055	56185	ZNF718 ZNF595 ZNF595 ZNF595 ZNF595 ZNF718 ZNF718	-	0.400309	0.0310713	8.31127e-38	17304
Body fat percentage	17	cg07858756	9273972	STX8 STX8	-	-0.67473	0.0523914	8.85564e-38	17304
Body fat percentage	7	cg13627479	5741213	RNF216 RNF216	+	-0.429767	0.0333722	8.93161e-38	17304
Body fat percentage	15	cg07037944	64290807	DAPK2	-	-0.39697	0.0308285	9.07505e-38	17304
Body fat percentage	1	cg05514927	59523151	LINC01358	-	-0.771017	0.0598777	9.098e-38	17304
Body fat percentage	2	cg12338137	218701429	TNS1	+	-0.587724	0.0456448	9.15779e-38	17304
Body fat percentage	13	cg08110950	49109917	NA	-	0.640522	0.0497501	9.30636e-38	17304
Body fat percentage	7	cg15347900	7749174	RPA3 UMAD1 UMAD1 UMAD1	+	0.531144	0.0412674	9.79482e-38	17304
Body fat percentage	11	cg11376147	57261198	SLC43A1	-	-0.410494	0.0319161	1.10095e-37	17304
Body fat percentage	1	cg16395997	3562798	WDR8	-	0.466595	0.0362825	1.12366e-37	17304
Body fat percentage	3	cg07391913	56818298	ARHGEF3 ARHGEF3	+	-0.340282	0.0265097	1.52727e-37	17304
Body fat percentage	1	cg23257987	221862794	NA	-	-0.420737	0.0327844	1.58034e-37	17304
Body fat percentage	10	cg11744787	45748876	NA	+	-0.631012	0.0491809	1.64197e-37	17304
Body fat percentage	6	cg13716776	111852105	TRAF3IP2-AS1 TRAF3IP2-AS1 TRAF3IP2-AS1	+	0.426411	0.0332442	1.72382e-37	17304
Body fat percentage	7	cg08822075	26193607	NFE2L3	-	-0.275663	0.0215044	1.90276e-37	17304
Body fat percentage	10	cg19695507	13526193	BEND7 BEND7	+	0.303381	0.0236695	1.94061e-37	17304
Body fat percentage	5	cg20859918	127174575	NA	-	-0.382564	0.0298599	2.07905e-37	17304
Body fat percentage	17	cg08666577	58243578	NA	-	-0.555333	0.0433451	2.08154e-37	17304
Body fat percentage	3	cg09495478	44938102	TGM4	+	0.666792	0.0520463	2.09107e-37	17304
Body fat percentage	12	cg26402346	101864876	NA	-	0.398744	0.0311244	2.09611e-37	17304
Body fat percentage	20	cg18138498	42574175	TOX2 TOX2 TOX2 TOX2	+	0.667105	0.0520766	2.13023e-37	17304
Body fat percentage	9	cg13250656	94503156	ROR2	-	-0.421337	0.0328934	2.15475e-37	17304
Body fat percentage	16	cg24382141	67944348	PSKH1	-	-0.486115	0.0379899	2.55189e-37	17304
Body fat percentage	19	cg12170787	1130965	SBNO2 SBNO2	-	-0.696332	0.0544552	2.85031e-37	17304
Body fat percentage	10	cg12726743	75634848	CAMK2G CAMK2G CAMK2G CAMK2G CAMK2G CAMK2G	+	-0.390293	0.0305272	2.92996e-37	17304
Body fat percentage	17	cg19892567	38693455	NA	+	0.566731	0.0443389	3.05534e-37	17304
Body fat percentage	3	cg23032421	3152038	IL5RA IL5RA IL5RA IL5RA IL5RA IL5RA IL5RA IL5RA IL5RA IL5RA IL5RA IL5RA	+	-0.490993	0.0384503	3.57044e-37	17304
Body fat percentage	6	cg20650539	107363798	C6orf203 C6orf203 C6orf203	+	0.607454	0.0475771	3.65199e-37	17304
Body fat percentage	4	cg18152558	75956216	PARM1	+	0.310955	0.0243681	3.9933e-37	17304
Body fat percentage	13	cg24825591	103466700	BIVM BIVM BIVM-ERCC5	+	0.471907	0.0370344	5.04383e-37	17304
Body fat percentage	5	cg06975262	171805000	SH3PXD2B SH3PXD2B	-	-0.646104	0.0507393	5.62486e-37	17304
Body fat percentage	2	cg09152259	128156114	NA	-	-0.333863	0.026225	5.84723e-37	17304
Body fat percentage	8	cg20907614	29914963	NA	+	-0.403452	0.031727	7.01581e-37	17304
Body fat percentage	16	cg08255481	88103035	BANP BANP	-	0.568903	0.0447407	7.08962e-37	17304
Body fat percentage	5	cg19222830	150466793	TNIP1 TNIP1 TNIP1	+	-0.273355	0.0215023	7.3375e-37	17304
Body fat percentage	8	cg01198738	121597619	SNTB1	-	-0.37464	0.0294724	7.46033e-37	17304
Body fat percentage	2	cg15910252	28904192	NA	+	-0.344583	0.0271227	8.1467e-37	17304
Body fat percentage	12	cg25358033	113714589	TPCN1 TPCN1 TPCN1	-	0.608955	0.0480086	1.05291e-36	17304
Body fat percentage	17	cg08857797	40927699	VPS25	-	0.482595	0.0380876	1.25122e-36	17304
Body fat percentage	12	cg25571973	52347158	ACVR1B ACVR1B ACVR1B	+	0.498554	0.0393638	1.33872e-36	17304
Body fat percentage	7	cg03619256	105515219	ATXN7L1 ATXN7L1	-	-0.585698	0.0462697	1.4613e-36	17304
Body fat percentage	11	cg09777883	112093696	NA	+	0.548103	0.0433139	1.53965e-36	17304
Body fat percentage	3	cg12992827	101901234	NA	+	-0.362325	0.0286352	1.56072e-36	17304
Body fat percentage	1	cg01101459	234871477	NA	+	0.399863	0.0316068	1.59977e-36	17304
Body fat percentage	19	cg25667998	56705433	ZSCAN5B	-	0.483524	0.0382217	1.61305e-36	17304
Body fat percentage	1	cg02588451	226847467	ITPKB-IT1 ITPKB	+	0.635727	0.0503223	2.00887e-36	17304
Body fat percentage	17	cg26846781	61620942	KCNH6 KCNH6	-	0.88072	0.0697273	2.06514e-36	17304
Body fat percentage	8	cg01442421	103826578	NA	-	0.584713	0.046308	2.18022e-36	17304
Body fat percentage	1	cg20875625	112159392	NA	+	-0.371276	0.0294097	2.24496e-36	17304
Body fat percentage	17	cg17836612	76976357	LGALS3BP	-	0.524463	0.0415475	2.2757e-36	17304
Body fat percentage	14	cg00218090	100485810	NA	-	0.350884	0.0278144	2.51709e-36	17304
Body fat percentage	6	cg04424621	27101941	HIST1H2BJ	+	-0.410379	0.0325366	2.5927e-36	17304
Body fat percentage	12	cg09584249	26425003	NA	+	-0.572271	0.0454131	2.99154e-36	17304
Body fat percentage	20	cg18219651	56033002	NA	-	-0.595514	0.0472699	3.11725e-36	17304
Body fat percentage	11	cg12284518	64005787	VEGFB VEGFB	-	0.659771	0.0523712	3.12506e-36	17304
Body fat percentage	8	cg01651915	55795551	NA	+	-0.267902	0.021271	3.25667e-36	17304
Body fat percentage	6	cg03940776	158490013	SYNJ2	+	-0.691479	0.0549207	3.43293e-36	17304
Body fat percentage	14	cg04465408	95986678	NA	+	-0.49552	0.0393632	3.52333e-36	17304
Body fat percentage	9	cg08440485	5892542	MLANA MLANA	+	-0.442289	0.0351412	3.62929e-36	17304
Body fat percentage	2	cg04286697	232259623	B3GNT7	+	0.552816	0.0439477	3.96852e-36	17304
Body fat percentage	17	cg25882544	17795339	TOM1L2 TOM1L2 TOM1L2 TOM1L2 TOM1L2 TOM1L2	+	0.537457	0.0427325	4.05319e-36	17304
Body fat percentage	14	cg00431146	102532653	NA	-	-0.666987	0.0530984	4.94792e-36	17304
Body fat percentage	5	cg14180330	40224461	NA	-	-0.422759	0.0336606	5.06571e-36	17304
Body fat percentage	5	cg16156591	150466839	TNIP1 TNIP1 TNIP1	+	-0.304418	0.0242413	5.16875e-36	17304
Body fat percentage	11	cg04104358	12180973	MICAL2 MICAL2 MICAL2 MICAL2 MICAL2	-	0.459925	0.0366384	5.48528e-36	17304
Body fat percentage	9	cg08792700	86911279	SLC28A3 SLC28A3 SLC28A3	-	-0.293669	0.0234121	6.18626e-36	17304
Body fat percentage	16	cg01445100	88103339	BANP BANP	-	0.699944	0.0558081	6.30471e-36	17304
Body fat percentage	8	cg05304815	65669140	CYP7B1	+	-0.396234	0.0315952	6.38602e-36	17304
Body fat percentage	22	cg18972676	40784025	SGSM3 SGSM3	-	0.453968	0.0361989	6.38609e-36	17304
Body fat percentage	6	cg21506299	137105225	MAP3K5	+	-0.385107	0.0307101	6.45773e-36	17304
Body fat percentage	7	cg22413912	2255758	MAD1L1 MAD1L1 MAD1L1 MAD1L1 MAD1L1	-	-0.671272	0.0535394	6.6339e-36	17304
Body fat percentage	3	cg25922935	156747491	LEKR1	+	0.405183	0.032328	7.01067e-36	17304
Body fat percentage	12	cg06647068	104853274	CHST11	-	-0.395304	0.0315518	7.44123e-36	17304
Body fat percentage	3	cg03333153	127974426	EEFSEC	+	0.516829	0.0412587	7.64692e-36	17304
Body fat percentage	12	cg05845030	91573247	DCN DCN DCN DCN DCN DCN DCN	-	-0.536554	0.0428522	8.18934e-36	17304
Body fat percentage	1	cg08884752	2162001	SKI	-	-0.602431	0.0481752	1.00046e-35	17304
Body fat percentage	3	cg09876440	10325981	GHRLOS GHRLOS GHRLOS C3orf42 GHRLOS	+	-0.323044	0.0258591	1.1697e-35	17304
Body fat percentage	7	cg01975495	100779017	SERPINE1 SERPINE1	-	0.379231	0.0303888	1.37813e-35	17304
Body fat percentage	18	cg09651208	77838622	RBFADN	-	0.33917	0.0271843	1.42405e-35	17304
Body fat percentage	12	cg07049121	50373783	NA	-	0.545957	0.0437723	1.49686e-35	17304
Body fat percentage	18	cg22675726	3179889	MYOM1 MYOM1	+	0.350233	0.028092	1.59888e-35	17304
Body fat percentage	1	cg23998749	154968781	NA	+	0.712018	0.0571517	1.78752e-35	17304
Body fat percentage	7	cg04817410	129992661	CPA5 CPA5 CPA5	-	-0.545877	0.0438416	1.95666e-35	17304
Body fat percentage	16	cg07263052	87808673	LOC102724467	+	0.31673	0.0254416	2.00119e-35	17304
Body fat percentage	12	cg01884891	116975346	NA	+	-0.461618	0.0371031	2.20458e-35	17304
Body fat percentage	5	cg27182880	16623360	LOC101929524	-	0.503836	0.0405016	2.24897e-35	17304
Body fat percentage	9	cg00442581	130733834	FAM102A	+	-0.396285	0.031868	2.38402e-35	17304
Body fat percentage	2	cg17214023	10176748	NA	-	-0.614548	0.0494238	2.41218e-35	17304
Body fat percentage	8	cg03659382	141591112	AGO2 AGO2	+	0.519075	0.0417456	2.41246e-35	17304
Body fat percentage	7	cg18787224	130645353	LINC-PINT LINC-PINT LINC-PINT LINC-PINT LINC-PINT LINC-PINT LINC-PINT LINC-PINT	-	-0.272268	0.021897	2.41878e-35	17304
Body fat percentage	1	cg24795795	171449338	NA	-	0.338936	0.0272645	2.49939e-35	17304
Body fat percentage	14	cg08864710	69436506	ACTN1 ACTN1 ACTN1	-	0.504478	0.0405893	2.57898e-35	17304
Body fat percentage	2	cg16657759	69536881	NA	+	-0.287429	0.0231304	2.65737e-35	17304
Body fat percentage	16	cg11569342	56743298	NA	+	0.491478	0.0395854	3.03826e-35	17304
Body fat percentage	20	cg15833511	35256798	SLA2 SLA2	+	0.523941	0.0422031	3.07121e-35	17304
Body fat percentage	1	cg17971578	36852463	STK40	-	-0.40568	0.0326784	3.08816e-35	17304
Body fat percentage	3	cg15054595	49910483	NA	-	-0.448763	0.0361694	3.37007e-35	17304
Body fat percentage	12	cg05671603	26424987	NA	-	-0.425588	0.0343066	3.44699e-35	17304
Body fat percentage	11	cg16219649	68714011	NA	+	-0.643004	0.051856	3.69584e-35	17304
Body fat percentage	22	cg21118059	45108033	PRR5 PRR5 PRR5 PRR5-ARHGAP8 PRR5 PRR5 PRR5	+	0.59086	0.047679	4.04687e-35	17304
Body fat percentage	17	cg04927537	76976091	LGALS3BP	-	0.336456	0.0271654	4.4139e-35	17304
Body fat percentage	3	cg11454468	142569221	PCOLCE2	+	-0.344393	0.0278069	4.42988e-35	17304
Body fat percentage	6	cg24295963	35681420	FKBP5	-	0.704634	0.0569087	4.61488e-35	17304
Body fat percentage	17	cg00534502	80822180	TBCD	+	-0.657995	0.0531616	4.88245e-35	17304
Body fat percentage	3	cg18743485	195839069	NA	-	-0.294195	0.0237982	5.89153e-35	17304
Body fat percentage	8	cg12821435	42398354	SMIM19 SMIM19 SMIM19 SMIM19 SLC20A2	+	0.601706	0.0486934	6.26733e-35	17304
Body fat percentage	15	cg11740679	40620160	NA	+	-0.693896	0.0561685	6.52094e-35	17304
Body fat percentage	16	cg06207201	50701535	SNX20 SNX20	+	-0.57891	0.0468925	7.22564e-35	17304
Body fat percentage	2	cg19373099	210008092	NA	+	0.283919	0.023016	8.14895e-35	17304
Body fat percentage	15	cg01850331	67383558	SMAD3	-	-0.36135	0.0292991	8.40952e-35	17304
Body fat percentage	8	cg23038151	19999488	NA	+	-0.652303	0.0529019	8.69759e-35	17304
Body fat percentage	19	cg03251852	40917184	PRX PRX	+	0.478034	0.0387727	8.83466e-35	17304
Body fat percentage	4	cg27108109	57524204	HOPX HOPX HOPX	+	-0.562449	0.0456265	9.04373e-35	17304
Body fat percentage	4	cg06567920	129582864	NA	-	-0.462272	0.037516	9.64896e-35	17304
Body fat percentage	11	cg17061862	9590431	NA	+	-0.32921	0.0267181	9.69071e-35	17304
Body fat percentage	11	cg06178669	63334608	NA	+	-0.300712	0.0244074	9.82535e-35	17304
Body fat percentage	6	cg24961061	109006376	NA	-	-0.435175	0.0353346	1.0403e-34	17304
Body fat percentage	15	cg14377972	99356110	IGF1R IGF1R	+	-0.368511	0.0299327	1.09985e-34	17304
Body fat percentage	21	cg19434960	25294672	NA	-	-0.422646	0.0343378	1.13886e-34	17304
Body fat percentage	22	cg04695090	38609508	MAFF MAFF MAFF MAFF	+	0.693331	0.0563416	1.17665e-34	17304
Body fat percentage	13	cg11874016	98112879	RAP2A	-	0.497056	0.040438	1.39767e-34	17304
Body fat percentage	22	cg04381163	31852077	EIF4ENIF1 EIF4ENIF1 EIF4ENIF1	-	0.499797	0.0407008	1.61947e-34	17304
Body fat percentage	5	cg05198378	82104885	NA	-	-0.32787	0.0267014	1.63264e-34	17304
Body fat percentage	11	cg12769779	94618480	NA	+	-0.680097	0.0553879	1.63917e-34	17304
Body fat percentage	1	cg26974062	145440734	TXNIP NBPF20 NBPF10 NBPF10	-	-0.301207	0.0245407	1.74305e-34	17304
Body fat percentage	15	cg02205744	63249401	NA	-	-0.409414	0.0333709	1.85715e-34	17304
Body fat percentage	2	cg17178175	178109973	NFE2L2 NFE2L2 NFE2L2	-	-0.463541	0.0377944	1.94539e-34	17304
Body fat percentage	7	cg22579075	94250352	SGCE SGCE SGCE	+	-0.304846	0.0248581	1.97739e-34	17304
Body fat percentage	5	cg18722504	139712966	HBEGF	-	-0.694852	0.0566617	1.98539e-34	17304
Body fat percentage	3	cg11920406	185525650	IGF2BP2 IGF2BP2 IGF2BP2 IGF2BP2 IGF2BP2 IGF2BP2 IGF2BP2	+	-0.521705	0.0425648	2.14769e-34	17304
Body fat percentage	3	cg18513344	195531298	MUC4 MUC4 MUC4	+	-0.494173	0.0403456	2.37468e-34	17304
Body fat percentage	22	cg11555384	18258244	BID BID BID BID BID BID BID	-	0.81344	0.0664548	2.61928e-34	17304
Body fat percentage	11	cg27645777	131056072	NA	+	-0.750525	0.0613536	2.87778e-34	17304
Body fat percentage	15	cg04847110	40620444	NA	+	-0.61598	0.0503895	3.18948e-34	17304
Body fat percentage	1	cg16097041	154965544	FLAD1 LENEP FLAD1	+	0.655073	0.0535957	3.26348e-34	17304
Body fat percentage	5	cg20376277	16615924	LOC101929524 FAM134B	+	0.329188	0.0269366	3.32962e-34	17304
Body fat percentage	6	cg15781610	36992554	FGD2	-	-0.462021	0.037845	3.88237e-34	17304
Body fat percentage	20	cg26126740	42574332	TOX2 TOX2 TOX2 TOX2	+	0.610257	0.0499929	3.9474e-34	17304
Body fat percentage	7	cg10657941	19997878	LOC101927668	+	-0.354907	0.0290935	4.3526e-34	17304
Body fat percentage	1	cg11832534	3563998	WDR8	+	0.325371	0.0266846	4.66035e-34	17304
Body fat percentage	1	cg12547807	9473751	NA	+	-0.376802	0.0309068	4.75533e-34	17304
Body fat percentage	11	cg27312916	85469117	SYTL2 SYTL2 SYTL2	-	0.560578	0.0459939	4.96122e-34	17304
Body fat percentage	10	cg00199799	130894873	NA	+	-0.349296	0.0286631	5.07289e-34	17304
Body fat percentage	3	cg09957492	153009135	NA	+	-0.363725	0.0298644	5.5265e-34	17304
Body fat percentage	11	cg13059136	2986541	SNORA54 NAP1L4	-	0.502661	0.0412866	5.82137e-34	17304
Body fat percentage	4	cg04090409	153109679	NA	-	0.562433	0.0462053	5.99762e-34	17304
Body fat percentage	17	cg01944226	80188056	SLC16A3 SLC16A3	-	0.527718	0.0433628	6.19406e-34	17304
Body fat percentage	4	cg20845670	16080944	PROM1 PROM1	+	-0.372018	0.0306149	7.73611e-34	17304
Body fat percentage	2	cg19114721	103126336	SLC9A4	+	-0.217064	0.0178639	7.78721e-34	17304
Body fat percentage	22	cg08526378	36685706	MYH9	+	-0.703233	0.0578964	8.23044e-34	17304
Body fat percentage	3	cg18194850	67699305	SUCLG2	+	0.345415	0.0284382	8.25528e-34	17304
Body fat percentage	17	cg06568880	2166583	SMG6 SMG6	-	0.479544	0.0395045	9.00651e-34	17304
Body fat percentage	2	cg23649619	98461039	TMEM131	+	0.321971	0.0265299	9.31511e-34	17304
Body fat percentage	2	cg23371680	31511030	NA	+	-0.444331	0.0366145	9.40647e-34	17304
Body fat percentage	8	cg24531955	23154691	LOXL2	-	-0.335919	0.0276822	9.47035e-34	17304
Body fat percentage	3	cg10513161	183705727	ABCC5 ABCC5	-	0.524024	0.0431922	9.75691e-34	17304
Body fat percentage	7	cg00277397	71800412	CALN1 CALN1	-	-0.402341	0.0331655	9.87984e-34	17304
Body fat percentage	9	cg13823169	139776893	NA	-	-0.576071	0.0475135	1.07496e-33	17304
Body fat percentage	6	cg02216363	6277857	F13A1	-	-0.513119	0.0423848	1.3392e-33	17304
Body fat percentage	3	cg23546566	159601363	SCHIP1 IQCJ-SCHIP1 IQCJ-SCHIP1 SCHIP1 SCHIP1 SCHIP1	-	-0.646245	0.0534211	1.49324e-33	17304
Body fat percentage	1	cg12492197	45273007	BTBD19 TCTEX1D4	+	-0.679769	0.0562144	1.58148e-33	17304
Body fat percentage	14	cg22805381	51760188	NA	-	-0.448199	0.0370646	1.58216e-33	17304
Body fat percentage	15	cg13447308	70544860	NA	-	0.47593	0.0393795	1.71417e-33	17304
Body fat percentage	22	cg20456582	17762633	NA	-	0.584404	0.0483588	1.73474e-33	17304
Body fat percentage	17	cg13343932	76355061	SOCS3 LOC101928674 LOC101928674	+	-0.304521	0.0252022	1.76959e-33	17304
Body fat percentage	17	cg20523169	75880269	FLJ45079	+	0.605846	0.0501937	2.06856e-33	17304
Body fat percentage	2	cg23859635	42795262	MTA3	+	0.558293	0.0462637	2.13332e-33	17304
Body fat percentage	17	cg10508317	76355146	SOCS3	-	-0.329154	0.0272928	2.33522e-33	17304
Body fat percentage	13	cg11470256	111839122	ARHGEF7 ARHGEF7 ARHGEF7 ARHGEF7 ARHGEF7	+	0.517348	0.0429094	2.43112e-33	17304
Body fat percentage	3	cg16315329	50648706	CISH MAPKAPK3 CISH	-	-0.359107	0.0297851	2.43632e-33	17304
Body fat percentage	5	cg06738047	135356442	NA	-	-0.414939	0.0344211	2.48883e-33	17304
Body fat percentage	1	cg00851028	234905772	NA	+	0.553122	0.0458967	2.59101e-33	17304
Body fat percentage	6	cg19573580	30706717	FLOT1	-	0.397469	0.0329849	2.63546e-33	17304
Body fat percentage	12	cg07214466	104892360	CHST11 CHST11	+	-0.340556	0.0282765	2.84125e-33	17304
Body fat percentage	17	cg13532822	74769273	MFSD11 MFSD11 MFSD11 MFSD11 MFSD11 MFSD11 MFSD11	-	-0.426027	0.0353797	2.91873e-33	17304
Body fat percentage	18	cg00353899	59999037	TNFRSF11A TNFRSF11A TNFRSF11A TNFRSF11A TNFRSF11A	-	0.602587	0.0500432	2.92628e-33	17304
Body fat percentage	1	cg15410741	65363974	JAK1	+	-0.399372	0.0331861	3.18385e-33	17304
Body fat percentage	3	cg02417857	181326706	SOX2OT	+	0.291015	0.024196	3.46026e-33	17304
Body fat percentage	8	cg07162903	141301414	TRAPPC9 TRAPPC9	+	0.520338	0.0432657	3.49532e-33	17304
Body fat percentage	11	cg10927968	1807333	NA	+	0.338121	0.0281175	3.54887e-33	17304
Body fat percentage	17	cg10457997	64796507	PRKCA	+	0.452059	0.0376153	3.87554e-33	17304
Body fat percentage	22	cg03574344	20005240	ARVCF TANGO2 TANGO2	+	0.551927	0.0459508	4.20059e-33	17304
Body fat percentage	10	cg09971499	76631573	KAT6B KAT6B KAT6B	-	0.402497	0.0335169	4.32675e-33	17304
Body fat percentage	7	cg26679964	142976541	NA	+	-0.490911	0.0408837	4.39391e-33	17304
Body fat percentage	3	cg10919482	189004905	TPRG1	-	0.473252	0.0394165	4.44931e-33	17304
Body fat percentage	16	cg04986899	17553784	XYLT1	+	0.446149	0.0371812	4.84476e-33	17304
Body fat percentage	1	cg01355089	93495018	NA	+	0.423122	0.035272	5.04396e-33	17304
Body fat percentage	2	cg20651995	69525471	NA	+	-0.67733	0.0564985	5.51956e-33	17304
Body fat percentage	1	cg24681499	42706997	FOXJ3	-	0.587544	0.0490444	6.11735e-33	17304
Body fat percentage	12	cg07583010	76577332	NA	-	0.414672	0.0346231	6.34973e-33	17304
Body fat percentage	3	cg09561598	56871821	ARHGEF3 ARHGEF3	+	0.396969	0.0331601	6.77903e-33	17304
Body fat percentage	7	cg19755576	923089	GET4	-	0.505163	0.0422002	6.83065e-33	17304
Body fat percentage	3	cg20117214	181267688	SOX2-OT SOX2-OT SOX2-OT	-	-0.65912	0.0550903	7.36165e-33	17304
Body fat percentage	6	cg13360224	14232335	NA	+	0.525324	0.0439184	7.63072e-33	17304
Body fat percentage	15	cg25933511	42483955	VPS39 VPS39	-	0.452083	0.0377977	7.70197e-33	17304
Body fat percentage	16	cg16519923	30485810	ITGAL ITGAL	+	-0.438057	0.036632	7.9128e-33	17304
Body fat percentage	17	cg15416179	21189859	MAP2K3	-	-0.302235	0.0252795	8.16426e-33	17304
Body fat percentage	1	cg15776315	168341908	NA	+	0.463958	0.0388214	8.62742e-33	17304
Body fat percentage	12	cg20494738	124985889	NCOR2 NCOR2	+	0.266008	0.022288	1.04476e-32	17304
Body fat percentage	21	cg12543096	43722429	NA	-	0.472168	0.0395634	1.05182e-32	17304
Body fat percentage	12	cg07604036	52077660	SCN8A SCN8A	+	-0.492101	0.0412416	1.08142e-32	17304
Body fat percentage	3	cg01004980	48883069	PRKAR2A	+	0.470971	0.0394788	1.11288e-32	17304
Body fat percentage	5	cg22233604	142729377	NR3C1 NR3C1 NR3C1 NR3C1 NR3C1 NR3C1 NR3C1 NR3C1 NR3C1 NR3C1 NR3C1 NR3C1 NR3C1 NR3C1 NR3C1	+	0.503809	0.0422386	1.14059e-32	17304
Body fat percentage	5	cg17140497	142563177	ARHGAP26 ARHGAP26	+	-0.318934	0.0267584	1.26455e-32	17304
Body fat percentage	5	cg20301125	130975565	NA	+	0.39445	0.0330999	1.29574e-32	17304
Body fat percentage	5	cg08851393	134565560	C5orf66	-	-0.468003	0.0392729	1.3002e-32	17304
Body fat percentage	3	cg20647087	45709608	LIMD1	+	-0.630729	0.0529337	1.31892e-32	17304
Body fat percentage	10	cg09038267	104524861	C10orf26	+	0.454134	0.0381399	1.45782e-32	17304
Body fat percentage	17	cg14870271	76976010	LGALS3BP LGALS3BP	+	0.442423	0.0371587	1.47098e-32	17304
Body fat percentage	17	cg27470213	76967695	LGALS3BP	-	-0.281283	0.0236277	1.49725e-32	17304
Body fat percentage	21	cg22121323	47480909	NA	-	-0.38479	0.0323229	1.50181e-32	17304
Body fat percentage	15	cg12802677	77288844	PSTPIP1	+	-0.342305	0.0287564	1.51842e-32	17304
Body fat percentage	2	cg24048641	100751817	AFF3	+	0.778563	0.065438	1.62893e-32	17304
Body fat percentage	11	cg26446803	1807232	NA	+	0.524465	0.0441278	1.8913e-32	17304
Body fat percentage	3	cg25921813	194797138	C3orf21	-	0.224439	0.0189191	2.45619e-32	17304
Body fat percentage	9	cg09080576	134554089	RAPGEF1 RAPGEF1 RAPGEF1	-	-0.289205	0.0243837	2.53093e-32	17304
Body fat percentage	7	cg07904865	1127420	GPER C7orf50 C7orf50 C7orf50 GPER GPER	+	0.395348	0.0333333	2.53399e-32	17304
Body fat percentage	15	cg16519100	83869266	HDGFRP3	-	-0.316104	0.0266523	2.53921e-32	17304
Body fat percentage	16	cg00259097	70770604	VAC14	+	0.476037	0.0401482	2.64077e-32	17304
Body fat percentage	17	cg11202345	76976057	LGALS3BP LGALS3BP	+	0.315172	0.0265821	2.65489e-32	17304
Body fat percentage	16	cg04583842	88103117	BANP BANP	-	0.379746	0.0320323	2.70071e-32	17304
Body fat percentage	6	cg09222732	466893	NA	+	-0.290432	0.0245024	2.76122e-32	17304
Body fat percentage	5	cg23425831	127538164	NA	+	-0.752501	0.063518	2.9703e-32	17304
Body fat percentage	9	cg00514596	130534101	SH2D3C SH2D3C SH2D3C	+	-0.542795	0.0458184	2.98378e-32	17304
Body fat percentage	1	cg07796826	246168639	SMYD3 SMYD3	+	-0.424752	0.0358581	3.03148e-32	17304
Body fat percentage	1	cg03528519	53513817	SCP2 SCP2 SCP2 SCP2	+	0.508157	0.0429011	3.04951e-32	17304
Body fat percentage	1	cg08690926	26096521	MAN1C1 MAN1C1	+	0.51406	0.0434107	3.16144e-32	17304
Body fat percentage	11	cg02421646	59943477	MS4A6A MS4A6A MS4A6A MS4A6A	+	-0.327524	0.0276623	3.22512e-32	17304
Body fat percentage	7	cg20233834	50189155	C7orf72	-	-0.346588	0.0292752	3.26971e-32	17304
Body fat percentage	8	cg24686420	48540511	SPIDR SPIDR SPIDR SPIDR	-	0.331981	0.0280425	3.28723e-32	17304
Body fat percentage	11	cg12129435	60836996	NA	+	0.623886	0.0527115	3.39067e-32	17304
Body fat percentage	1	cg20849150	59522993	NA	+	-0.658906	0.0556944	3.60293e-32	17304
Body fat percentage	17	cg26651978	76965407	NA	-	-0.678955	0.0574331	4.01021e-32	17304
Body fat percentage	2	cg27363347	129151868	NA	+	0.692441	0.0585802	4.07086e-32	17304
Body fat percentage	2	cg25889918	179916184	NA	+	0.503097	0.0425657	4.12291e-32	17304
Body fat percentage	8	cg12144681	142220329	NA	-	0.524664	0.0444047	4.31264e-32	17304
Body fat percentage	10	cg24026299	13387206	SEPHS1 SEPHS1 SEPHS1	-	0.553003	0.0468144	4.4596e-32	17304
Body fat percentage	21	cg11525951	43641170	ABCG1 ABCG1 ABCG1 ABCG1 ABCG1 ABCG1	+	0.407474	0.0345038	4.62852e-32	17304
Body fat percentage	4	cg10438589	14531493	NA	+	0.402139	0.0340598	4.77626e-32	17304
Body fat percentage	7	cg01116541	139948872	NA	-	-0.495127	0.041946	4.94404e-32	17304
Body fat percentage	1	cg13174306	115822971	NA	-	-0.420526	0.0356319	5.06219e-32	17304
Body fat percentage	3	cg02011576	38060265	PLCD1 PLCD1 PLCD1	-	0.465947	0.0394896	5.22471e-32	17304
Body fat percentage	2	cg08465799	121384080	NA	-	0.360306	0.0305369	5.23619e-32	17304
Body fat percentage	21	cg25705792	35320017	LINC00649 LINC00649	-	-0.499286	0.042341	5.68886e-32	17304
Body fat percentage	16	cg03699843	50701064	SNX20 SNX20	-	-0.424517	0.0360148	6.01451e-32	17304
Body fat percentage	6	cg00634989	21110067	CDKAL1	+	-0.252071	0.0213869	6.09003e-32	17304
Body fat percentage	14	cg07384001	52779847	PTGER2	-	-0.443395	0.0376557	6.95447e-32	17304
Body fat percentage	6	cg20015040	138226252	NA	+	-0.277417	0.0235617	7.02848e-32	17304
Body fat percentage	3	cg25858982	153091368	NA	+	-0.528279	0.044886	7.42837e-32	17304
Body fat percentage	14	cg12738940	77521802	LOC283575	-	-0.523608	0.0444893	7.43418e-32	17304
Body fat percentage	17	cg16755922	80536214	FOXK2	+	0.290469	0.0246854	7.65251e-32	17304
Body fat percentage	16	cg01020263	50732073	NOD2	+	-0.258209	0.0219512	8.01904e-32	17304
Body fat percentage	5	cg20740133	106792666	EFNA5	-	0.454812	0.0386678	8.09598e-32	17304
Body fat percentage	11	cg05276548	12214522	MICAL2 MICAL2 MICAL2 MICAL2 MICAL2 MICAL2 MICAL2	+	0.446654	0.0379746	8.10767e-32	17304
Body fat percentage	15	cg16173675	92652540	SLCO3A1 SLCO3A1	+	0.537566	0.0457174	8.44515e-32	17304
Body fat percentage	17	cg23761919	78193259	SLC26A11 SLC26A11 SLC26A11 SLC26A11 SGSH	-	-0.339918	0.0289123	8.60397e-32	17304
Body fat percentage	17	cg01798813	3906674	NA	+	0.310423	0.0264038	8.61377e-32	17304
Body fat percentage	16	cg07811261	73116575	NA	+	-0.524541	0.0446192	8.69516e-32	17304
Body fat percentage	3	cg19377661	142605811	PCOLCE2	+	-0.282887	0.0240688	8.97216e-32	17304
Body fat percentage	11	cg07136133	36422377	PRR5L PRR5L PRR5L PRR5L	+	-0.36489	0.0310526	9.25086e-32	17304
Body fat percentage	16	cg06235438	30485966	ITGAL ITGAL	+	-0.503678	0.0428987	1.03528e-31	17304
Body fat percentage	11	cg26894079	122954435	ASAM	+	-0.37358	0.0318213	1.04939e-31	17304
Body fat percentage	10	cg15148973	122333392	PPAPDC1A	-	-0.352159	0.030001	1.07073e-31	17304
Body fat percentage	10	cg12549087	106013813	GSTO1 GSTO1 GSTO1	+	0.546641	0.0465714	1.07729e-31	17304
Body fat percentage	10	cg12431339	73992901	ANAPC16 ANAPC16 ANAPC16 ANAPC16 ANAPC16 ANAPC16	+	-0.56907	0.048522	1.20597e-31	17304
Body fat percentage	2	cg07469815	174049232	ZAK ZAK	+	-0.416221	0.0355058	1.28554e-31	17304
Body fat percentage	10	cg00701951	124228478	HTRA1	-	-0.285992	0.024408	1.37084e-31	17304
Body fat percentage	11	cg16396716	124065995	NA	-	-0.337431	0.0287988	1.3752e-31	17304
Body fat percentage	22	cg06308143	45632179	KIAA0930	+	0.460461	0.0393037	1.39817e-31	17304
Body fat percentage	1	cg07207669	155102388	EFNA1 EFNA1	-	-0.455492	0.038882	1.41005e-31	17304
Body fat percentage	5	cg20710777	110411740	TSLP TSLP	-	-0.311715	0.0266389	1.64618e-31	17304
Body fat percentage	5	cg01641754	98355983	NA	-	-0.305988	0.026152	1.66841e-31	17304
Body fat percentage	16	cg00973118	374570	AXIN1 AXIN1	-	0.514288	0.0439563	1.67547e-31	17304
Body fat percentage	1	cg13997435	153538406	S100A2	-	-0.692924	0.0592446	1.75592e-31	17304
Body fat percentage	3	cg00641002	18459838	SATB1 SATB1 SATB1	-	0.397918	0.0340417	1.90237e-31	17304
Body fat percentage	13	cg22069272	67205408	PCDH9 PCDH9	-	-0.496608	0.042488	1.92305e-31	17304
Body fat percentage	18	cg16586480	46370312	CTIF CTIF	+	0.526261	0.0450429	2.03031e-31	17304
Body fat percentage	3	cg02415808	46248508	CCR1	-	0.506916	0.0434022	2.1284e-31	17304
Body fat percentage	11	cg25581781	12173073	MICAL2 MICAL2 MICAL2 MICAL2 MICAL2	-	0.509888	0.043661	2.15746e-31	17304
Body fat percentage	19	cg07458272	34744396	KIAA0355	-	0.478958	0.0410317	2.29993e-31	17304
Body fat percentage	1	cg26495625	192522020	NA	-	-0.34831	0.0298485	2.3988e-31	17304
Body fat percentage	16	cg00889210	14280183	MKL2 MKL2	+	0.387762	0.0332355	2.45953e-31	17304
Body fat percentage	1	cg19693031	145441552	TXNIP	+	-0.300572	0.0257662	2.51002e-31	17304
Body fat percentage	6	cg03172497	37118298	NA	+	-0.312111	0.0267823	2.87758e-31	17304
Body fat percentage	15	cg05522807	75069194	NA	-	-0.370198	0.0317822	3.07415e-31	17304
Body fat percentage	1	cg03090254	238788400	NA	-	-0.345779	0.0297168	3.54103e-31	17304
Body fat percentage	5	cg18877735	88572898	NA	-	-0.562314	0.0483266	3.54511e-31	17304
Body fat percentage	22	cg14710853	40517818	TNRC6B	-	0.50843	0.0437202	3.82484e-31	17304
Body fat percentage	12	cg11659107	26425040	NA	-	-0.414983	0.0356982	4.0261e-31	17304
Body fat percentage	3	cg15144123	47655398	SMARCC1	-	0.68772	0.0591753	4.1706e-31	17304
Body fat percentage	19	cg17585440	2052181	MKNK2 MKNK2	-	-0.751783	0.0646959	4.24261e-31	17304
Body fat percentage	22	cg01373461	25516157	KIAA1671	+	0.941523	0.0811053	4.85488e-31	17304
Body fat percentage	13	cg21042285	23954979	SACS	+	0.403294	0.0347548	5.12623e-31	17304
Body fat percentage	2	cg13363972	234317424	DGKD DGKD	+	0.597187	0.0514656	5.14705e-31	17304
Body fat percentage	5	cg20217335	172264836	ERGIC1	-	0.289981	0.0249979	5.35253e-31	17304
Body fat percentage	12	cg10068568	1113120	ERC1 ERC1 ERC1 ERC1 ERC1	+	0.464186	0.0400317	5.65729e-31	17304
Body fat percentage	17	cg26719625	16322482	TRPV2	-	-0.515991	0.0445192	6.00652e-31	17304
Body fat percentage	15	cg14798967	48874772	FBN1	+	-0.40819	0.0352288	6.25267e-31	17304
Body fat percentage	7	cg15466224	152041578	KMT2C	+	-0.346698	0.0299308	6.51022e-31	17304
Body fat percentage	14	cg14390322	34600339	NA	-	0.494174	0.0426638	6.5363e-31	17304
Body fat percentage	2	cg25342167	160014015	TANC1 TANC1	+	0.661915	0.0571545	6.67676e-31	17304
Body fat percentage	16	cg03102881	81130802	GCSH GCSH	-	0.444893	0.0384407	7.29669e-31	17304
Body fat percentage	16	cg04716530	30485684	ITGAL ITGAL	+	-0.39582	0.0342031	7.3678e-31	17304
Body fat percentage	9	cg23961389	134545318	RAPGEF1 RAPGEF1 RAPGEF1	-	-0.665812	0.057538	7.44907e-31	17304
Body fat percentage	3	cg11540855	11643500	VGLL4 VGLL4 VGLL4 VGLL4 VGLL4 VGLL4 VGLL4 VGLL4	+	0.475456	0.0411117	8.04965e-31	17304
Body fat percentage	3	cg15458222	121380533	HCLS1	-	0.387789	0.0335332	8.11198e-31	17304
Body fat percentage	12	cg06898549	41083590	NA	-	0.311811	0.0269686	8.33279e-31	17304
Body fat percentage	16	cg22084453	1541786	NA	-	0.523295	0.0452645	8.4482e-31	17304
Body fat percentage	5	cg11346550	96149902	ERAP1	+	-0.476603	0.0412263	8.46267e-31	17304
Body fat percentage	2	cg10541774	137068792	NA	-	-0.25853	0.0223639	8.51044e-31	17304
Body fat percentage	17	cg02329670	6921400	MIR497 MIR195	+	-0.634953	0.0549964	1.00986e-30	17304
Body fat percentage	6	cg08148645	52355118	EFHC1 EFHC1 EFHC1	+	0.438231	0.0379605	1.02106e-30	17304
Body fat percentage	14	cg15867698	69438267	ACTN1 ACTN1 ACTN1	-	0.541622	0.0469171	1.02302e-30	17304
Body fat percentage	1	cg26365581	172243209	DNM3 DNM3	-	-0.311433	0.0269828	1.05062e-30	17304
Body fat percentage	20	cg12164029	9195836	PLCB4	+	-0.479174	0.041517	1.05439e-30	17304
Body fat percentage	12	cg26947127	12901747	APOLD1	+	0.521754	0.0452326	1.13923e-30	17304
Body fat percentage	7	cg19881433	24922755	OSBPL3 OSBPL3 OSBPL3 OSBPL3 OSBPL3 OSBPL3	+	-0.455646	0.0395181	1.20466e-30	17304
Body fat percentage	3	cg01020331	71540688	FOXP1 FOXP1 FOXP1 FOXP1 FOXP1	-	-0.503394	0.0436699	1.24431e-30	17304
Body fat percentage	20	cg06566477	61078502	NA	+	0.459807	0.0398981	1.28395e-30	17304
Body fat percentage	17	cg01818539	33324773	LIG3 LIG3	+	0.38927	0.0337822	1.30781e-30	17304
Body fat percentage	1	cg10092518	57670054	DAB1	-	-0.406326	0.0352674	1.3327e-30	17304
Body fat percentage	1	cg08018468	43768048	TIE1 TIE1	+	0.567895	0.049298	1.35827e-30	17304
Body fat percentage	21	cg20786944	29606019	NA	+	-0.572186	0.0496977	1.46094e-30	17304
Body fat percentage	6	cg23724135	149641504	TAB2 TAB2 TAB2	+	-0.279482	0.0242781	1.48889e-30	17304
Body fat percentage	3	cg13598834	96328302	NA	-	-0.629635	0.0547041	1.52102e-30	17304
Body fat percentage	11	cg19566482	33404678	NA	-	-0.232732	0.0202203	1.52181e-30	17304
Body fat percentage	1	cg11837076	1711588	NADK NADK	-	-0.339775	0.0295286	1.57734e-30	17304
Body fat percentage	9	cg14620941	139776929	NA	+	-0.361168	0.0313966	1.63725e-30	17304
Body fat percentage	2	cg01127919	113930330	PSD4	-	0.560907	0.0487607	1.64055e-30	17304
Body fat percentage	12	cg16618104	104853100	CHST11	+	-0.322828	0.0280645	1.64348e-30	17304
Body fat percentage	2	cg15144237	16581393	NA	+	-0.390373	0.0339405	1.67016e-30	17304
Body fat percentage	1	cg14695332	226897499	ITPKB	+	0.516564	0.0449163	1.69121e-30	17304
Body fat percentage	10	cg03273183	90761751	FAS FAS FAS FAS FAS FAS FAS	+	-0.42001	0.0365527	1.89806e-30	17304
Body fat percentage	2	cg22402378	107449852	ST6GAL2 ST6GAL2 ST6GAL2	+	-0.295173	0.0256926	1.94063e-30	17304
Body fat percentage	1	cg09013245	59649683	NA	+	0.360797	0.0314066	1.95604e-30	17304
Body fat percentage	19	cg24507742	47288244	SLC1A5 SLC1A5 SLC1A5	+	-0.322881	0.0281078	1.97168e-30	17304
Body fat percentage	20	cg26326160	41921081	NA	-	0.360761	0.031409	2.00273e-30	17304
Body fat percentage	10	cg17675386	121260443	RGS10 RGS10	+	0.364758	0.0317613	2.03826e-30	17304
Body fat percentage	15	cg25508605	92706125	SLCO3A1 SLCO3A1	-	0.313681	0.0273179	2.07935e-30	17304
Body fat percentage	21	cg23206332	35654805	NA	+	-0.496728	0.0432728	2.16737e-30	17304
Body fat percentage	16	cg03746015	11141000	CLEC16A	+	-0.24854	0.0216569	2.23701e-30	17304
Body fat percentage	12	cg05899984	125038763	NA	+	0.456773	0.0398058	2.26886e-30	17304
Body fat percentage	8	cg03183540	134931756	NA	+	-0.308698	0.0269027	2.27956e-30	17304
Body fat percentage	1	cg02619544	223317256	TLR5	+	0.511994	0.0446367	2.39645e-30	17304
Body fat percentage	2	cg19616815	219744449	WNT10A	-	0.487065	0.042464	2.40067e-30	17304
Body fat percentage	17	cg15719789	17617722	RAI1	-	0.512668	0.0447083	2.48868e-30	17304
Body fat percentage	2	cg12608132	46564242	EPAS1	+	0.520003	0.045366	2.62196e-30	17304
Body fat percentage	3	cg15934140	4873433	ITPR1 ITPR1 ITPR1	+	-0.420997	0.0367325	2.66022e-30	17304
Body fat percentage	3	cg06119871	136617564	NCK1 NCK1	+	0.284979	0.0248671	2.69295e-30	17304
Body fat percentage	17	cg27637521	76355202	SOCS3	-	-0.259423	0.0226377	2.70089e-30	17304
Body fat percentage	1	cg21327712	111744503	DENND2D DENND2D	+	0.378958	0.0330687	2.70346e-30	17304
Body fat percentage	3	cg04050646	48936775	SLC25A20	+	-0.536988	0.0468598	2.71141e-30	17304
Body fat percentage	15	cg09897881	86195808	AKAP13 AKAP13 AKAP13	+	-0.471081	0.0411172	2.78772e-30	17304
Body fat percentage	12	cg27117792	102330180	NA	-	-0.332821	0.0290553	2.86182e-30	17304
Body fat percentage	10	cg21737354	71239238	TSPAN15	-	0.573293	0.0500915	3.20304e-30	17304
Body fat percentage	16	cg16625765	29838413	MVP MVP	+	0.432344	0.037788	3.33809e-30	17304
Body fat percentage	2	cg14017402	86225602	NA	-	0.360223	0.0314856	3.35464e-30	17304
Body fat percentage	8	cg06044191	27222583	PTK2B PTK2B PTK2B PTK2B	-	0.561136	0.0490478	3.36608e-30	17304
Body fat percentage	19	cg13882251	40772266	AKT2 AKT2 AKT2	-	0.403149	0.0352414	3.40261e-30	17304
Body fat percentage	16	cg24872431	85016361	ZDHHC7 ZDHHC7	+	0.393555	0.0344075	3.46489e-30	17304
Body fat percentage	15	cg16022206	41062086	C15orf62 DNAJC17	+	0.336251	0.0294042	3.56968e-30	17304
Body fat percentage	6	cg05973262	32191895	NOTCH4	-	0.523764	0.0458029	3.58097e-30	17304
Body fat percentage	6	cg02917536	149642754	TAB2 TAB2 TAB2	+	-0.280836	0.0245726	3.85196e-30	17304
Body fat percentage	6	cg15285513	21200930	CDKAL1	+	-0.446654	0.0391096	4.23004e-30	17304
Body fat percentage	20	ch.20.1295406F	56228606	PMEPA1 PMEPA1 PMEPA1 PMEPA1	+	-0.312883	0.0274037	4.37849e-30	17304
Body fat percentage	2	cg05157335	231746728	NA	-	-0.298441	0.026155	4.74782e-30	17304
Body fat percentage	17	cg24964047	54928317	DGKE	+	0.414213	0.0363097	4.89758e-30	17304
Body fat percentage	7	cg08549335	30387954	ZNRF2	-	-0.293273	0.0257133	5.02366e-30	17304
Body fat percentage	16	cg03159676	85600536	NA	+	0.372498	0.032663	5.09632e-30	17304
Body fat percentage	1	cg25548231	59324707	LINC01135 LINC01135 LINC01135	+	0.483544	0.0424089	5.23423e-30	17304
Body fat percentage	11	cg00417304	45124456	PRDM11	-	-0.535464	0.0470011	5.82286e-30	17304
Body fat percentage	5	cg06940720	1526929	NA	-	0.475431	0.0417324	5.83653e-30	17304
Body fat percentage	19	cg25607249	47288039	SLC1A5 SLC1A5 SLC1A5 SLC1A5	-	-0.295493	0.0259399	5.90097e-30	17304
Body fat percentage	5	cg03079679	141909727	NA	-	0.573435	0.0503409	5.92721e-30	17304
Body fat percentage	22	cg22659914	30741149	SF3A1	+	-0.542236	0.0476181	6.1914e-30	17304
Body fat percentage	2	cg02722539	68654573	NA	-	-0.320853	0.028182	6.34462e-30	17304
Body fat percentage	6	cg06102340	8859229	NA	+	-0.391361	0.0344157	7.39524e-30	17304
Body fat percentage	22	cg14530489	40381857	NA	-	0.518106	0.0455724	7.6276e-30	17304
Body fat percentage	3	cg18205786	188286699	LPP-AS1 LPP LPP LPP	+	0.501836	0.0441537	7.90976e-30	17304
Body fat percentage	14	cg07200410	35885344	NA	+	-0.311203	0.0273811	7.9122e-30	17304
Body fat percentage	1	cg16732663	205888803	SLC26A9 SLC26A9	+	-0.645102	0.0567817	8.33246e-30	17304
Body fat percentage	13	cg07136393	109776430	MYO16 MYO16	+	0.333194	0.0293382	8.72816e-30	17304
Body fat percentage	9	cg15579927	73404636	TRPM3 TRPM3 TRPM3 TRPM3 TRPM3 TRPM3 TRPM3 TRPM3 TRPM3	+	0.364757	0.0321303	9.19262e-30	17304
Body fat percentage	1	cg26399994	198649046	PTPRC PTPRC PTPRC PTPRC	-	-0.459954	0.0405452	1.00895e-29	17304
Body fat percentage	10	cg21986679	116155591	AFAP1L2 AFAP1L2 AFAP1L2	+	-0.373696	0.0329458	1.02575e-29	17304
Body fat percentage	16	cg26566137	28320404	SBK1	+	0.463388	0.040887	1.14107e-29	17304
Body fat percentage	12	cg20722088	89742886	DUSP6 DUSP6	+	0.274191	0.0242004	1.18536e-29	17304
Body fat percentage	17	cg12578602	62356313	NA	+	-0.392818	0.0346722	1.19242e-29	17304
Body fat percentage	10	cg06335123	12284036	CDC123	-	-0.298365	0.0263387	1.21303e-29	17304
Body fat percentage	8	cg25392060	142297121	NA	-	0.530815	0.0468694	1.24884e-29	17304
Body fat percentage	1	cg11078090	23878540	NA	+	0.512263	0.0452427	1.28973e-29	17304
Body fat percentage	15	cg22228869	66717778	MAP2K1	-	0.494486	0.0436943	1.37473e-29	17304
Body fat percentage	2	cg13139542	8242815	NA	-	0.363135	0.0320909	1.39196e-29	17304
Body fat percentage	11	cg14132895	95433641	NA	-	-0.357593	0.0316032	1.40384e-29	17304
Body fat percentage	3	cg17364865	121380361	HCLS1 HCLS1	+	0.676983	0.0598582	1.49077e-29	17304
Body fat percentage	11	cg27652459	46709238	ARHGAP1	-	-0.494158	0.0437217	1.62109e-29	17304
Body fat percentage	13	cg26687842	41055491	LOC646982 LOC646982 LOC646982	+	0.434058	0.0384044	1.62263e-29	17304
Body fat percentage	8	cg19741548	74963339	NA	+	0.477046	0.0422268	1.71836e-29	17304
Body fat percentage	1	cg17942763	2163472	SKI	+	-0.581656	0.0514936	1.74797e-29	17304
Body fat percentage	17	cg25867318	40494745	STAT3 STAT3 STAT3	+	-0.268115	0.0237376	1.76278e-29	17304
Body fat percentage	7	cg03663120	2284600	NUDT1 NUDT1 NUDT1 NUDT1 NUDT1 NUDT1 NUDT1	-	0.200681	0.0177694	1.789e-29	17304
Body fat percentage	12	cg13708645	121974305	KDM2B KDM2B	-	0.318801	0.0282552	2.01969e-29	17304
Body fat percentage	16	cg26663590	28959310	NA	-	0.45298	0.0401499	2.03518e-29	17304
Body fat percentage	20	cg04270823	62687554	TCEA2	-	-0.455671	0.0403889	2.03822e-29	17304
Body fat percentage	13	cg03156851	88675293	NA	-	-0.33146	0.0293844	2.08422e-29	17304
Body fat percentage	9	cg03538601	134609146	RAPGEF1 RAPGEF1	+	-0.338523	0.0300118	2.09512e-29	17304
Body fat percentage	4	cg18915196	6782016	NA	-	0.499741	0.0443074	2.11201e-29	17304
Body fat percentage	11	cg03305190	128629252	FLI1 FLI1 FLI1 FLI1	-	0.468481	0.0415385	2.12906e-29	17304
Body fat percentage	9	cg00622905	137283224	RXRA RXRA	+	-0.432431	0.0383467	2.16151e-29	17304
Body fat percentage	8	cg02571142	42234803	DKK4	-	0.395847	0.0351068	2.19516e-29	17304
Body fat percentage	1	cg26577241	233126785	PCNXL2	-	0.487295	0.0432251	2.2477e-29	17304
Body fat percentage	1	cg25352208	9867673	CLSTN1 CLSTN1 CLSTN1	-	0.38381	0.0340512	2.29529e-29	17304
Body fat percentage	22	cg03318904	39801522	MAP3K7IP1 MAP3K7IP1	-	0.426739	0.037875	2.41584e-29	17304
Body fat percentage	20	cg04945608	43118723	TTPAL TTPAL	+	-0.446347	0.0396254	2.49478e-29	17304
Body fat percentage	7	cg12712184	155790801	NA	-	-0.300406	0.0266707	2.5134e-29	17304
Body fat percentage	2	ch.2.12395676F	12478225	NA	+	-0.320284	0.0284568	2.76408e-29	17304
Body fat percentage	11	cg18033594	75537636	UVRAG	+	-0.402036	0.0357311	2.87063e-29	17304
Body fat percentage	2	cg13617154	73868507	NAT8	-	0.520561	0.0462695	2.90578e-29	17304
Body fat percentage	3	cg05523253	55026627	CACNA2D3	-	-0.539093	0.0479227	2.952e-29	17304
Body fat percentage	1	cg26965801	200122591	NR5A2 NR5A2 NR5A2	+	-0.313797	0.0278992	3.00915e-29	17304
Body fat percentage	16	cg00014380	4424290	VASN CORO7-PAM16 CORO7 CORO7 CORO7	-	0.372269	0.0331081	3.1294e-29	17304
Body fat percentage	19	cg13023637	8546263	HNRNPM HNRNPM HNRNPM	-	0.318557	0.0283355	3.191e-29	17304
Body fat percentage	17	cg09664445	2612406	KIAA0664	+	0.701867	0.0624416	3.26125e-29	17304
Body fat percentage	5	cg16740022	141806006	LOC101926941	+	0.265636	0.0236533	3.64725e-29	17304
Body fat percentage	3	cg18062721	11643427	VGLL4 VGLL4	-	0.320839	0.0285931	4.06201e-29	17304
Body fat percentage	4	cg07552354	90226782	GPRIN3	-	-0.389121	0.0346859	4.17357e-29	17304
Body fat percentage	22	cg12130407	30942894	SEC14L6	+	0.40357	0.0359779	4.23301e-29	17304
Body fat percentage	12	cg03080569	57828396	INHBC	-	0.680889	0.0607552	4.73875e-29	17304
Body fat percentage	2	cg00949930	179916205	CCDC141	+	0.52575	0.046914	4.76206e-29	17304
Body fat percentage	6	cg07839071	126267697	NA	-	-0.385868	0.0344437	4.96902e-29	17304
Body fat percentage	15	cg10973967	91202808	LINC01585 CRTC3-AS1	+	0.483282	0.0431462	5.07234e-29	17304
Body fat percentage	3	cg26251952	185966084	DGKG DGKG DGKG	+	0.472667	0.0422199	5.40582e-29	17304
Body fat percentage	5	cg27383544	55813120	C5orf67	-	-0.348114	0.0310946	5.40783e-29	17304
Body fat percentage	16	cg03819286	4673974	MGRN1 MGRN1 MGRN1 MGRN1	+	0.597052	0.0533429	5.5678e-29	17304
Body fat percentage	12	cg26873338	69637167	CPSF6	+	0.428704	0.0383174	5.85541e-29	17304
Body fat percentage	13	cg01218012	50772687	DLEU1	+	-0.562889	0.0503146	5.90927e-29	17304
Body fat percentage	2	cg21039462	143762837	KYNU KYNU	+	-0.34295	0.030661	6.05327e-29	17304
Body fat percentage	3	cg00948664	48935316	SLC25A20	+	-0.3392	0.0303265	6.07462e-29	17304
Body fat percentage	10	cg22488718	30876912	NA	+	-0.512151	0.0458055	6.34738e-29	17304
Body fat percentage	7	cg21406720	43796586	NA	-	-0.380358	0.034034	6.72611e-29	17304
Body fat percentage	2	cg07078732	30505165	NA	-	0.728322	0.0651904	7.00224e-29	17304
Body fat percentage	16	cg03285884	27284917	FLJ21408	+	0.598069	0.05354	7.13912e-29	17304
Body fat percentage	2	cg10532358	161080729	NA	-	-0.499376	0.0447145	7.3318e-29	17304
Body fat percentage	14	cg27102892	75791837	NA	+	0.520565	0.0466308	7.71589e-29	17304
Body fat percentage	18	cg15871086	56526595	NA	+	0.422351	0.0378422	7.95218e-29	17304
Body fat percentage	12	cg10247466	52575678	KRT80 KRT80	+	0.68732	0.061585	7.9817e-29	17304
Body fat percentage	17	cg06710464	79047695	BAIAP2 BAIAP2 BAIAP2 BAIAP2	+	0.422067	0.0378284	8.26392e-29	17304
Body fat percentage	12	cg10368122	120697340	PXN PXN PXN	-	-0.667982	0.0598763	8.39005e-29	17304
Body fat percentage	1	cg14531564	1154853	SDF4 SDF4	-	-0.291114	0.0261021	8.69324e-29	17304
Body fat percentage	1	cg13750140	41688346	SCMH1 SCMH1 SCMH1 SCMH1	+	0.359607	0.0322493	8.89163e-29	17304
Body fat percentage	6	cg00695799	149803087	ZC3H12D	+	-0.301362	0.0270267	8.92321e-29	17304
Body fat percentage	2	cg03954453	86262687	POLR1A	+	0.523332	0.0469341	8.93856e-29	17304
Body fat percentage	1	cg10717869	205780912	SLC41A1	-	0.532888	0.0478034	9.23118e-29	17304
Body fat percentage	4	cg26335655	114597456	CAMK2D CAMK2D CAMK2D CAMK2D CAMK2D CAMK2D	-	-0.494345	0.0443468	9.25492e-29	17304
Body fat percentage	16	cg01510278	11456238	NA	+	-0.30459	0.0273243	9.2606e-29	17304
Body fat percentage	20	cg10243030	16156233	NA	+	0.195524	0.0175441	9.52226e-29	17304
Body fat percentage	8	cg10058508	142243242	SLC45A4	+	0.52113	0.0467692	9.74924e-29	17304
Body fat percentage	17	cg05472536	73687477	SAP30BP SAP30BP SAP30BP SAP30BP SAP30BP	-	-0.35769	0.0321093	1.00611e-28	17304
Body fat percentage	7	cg13264822	137565290	CREB3L2	-	0.396789	0.0356215	1.01444e-28	17304
Body fat percentage	1	cg22246215	203118486	ADORA1 ADORA1	+	0.499447	0.0448596	1.07807e-28	17304
Body fat percentage	1	cg27514796	31238174	NA	+	0.526971	0.0473453	1.11696e-28	17304
Body fat percentage	1	cg04202597	205144722	DSTYK DSTYK	+	-0.438211	0.039381	1.15384e-28	17304
Body fat percentage	4	cg23381470	75960115	PARM1	-	-0.51218	0.0460487	1.21849e-28	17304
Body fat percentage	6	cg19785559	90928039	BACH2 BACH2	-	0.373579	0.0335893	1.22652e-28	17304
Body fat percentage	7	cg24830274	41826734	NA	-	0.562658	0.0505905	1.22884e-28	17304
Body fat percentage	1	cg00358010	221338314	NA	+	-0.454942	0.0409178	1.27601e-28	17304
Body fat percentage	12	cg11404915	127610471	NA	-	-0.37354	0.0336009	1.29693e-28	17304
Body fat percentage	10	cg07031236	73983766	ANAPC16 ANAPC16 ANAPC16 ANAPC16 ANAPC16 ANAPC16	-	0.391055	0.035213	1.47478e-28	17304
Body fat percentage	14	cg01110520	77391057	NA	-	0.623391	0.0561628	1.57123e-28	17304
Body fat percentage	3	cg08926477	171918983	FNDC3B FNDC3B	+	-0.365265	0.0329132	1.60439e-28	17304
Body fat percentage	14	cg06943635	73695341	NA	+	-0.503533	0.0453728	1.60734e-28	17304
Body fat percentage	8	cg08345859	42012116	AP3M2 AP3M2 AP3M2 AP3M2	+	-0.483481	0.0435739	1.64328e-28	17304
Body fat percentage	16	cg09345144	11059551	CLEC16A CLEC16A	+	-0.471642	0.0425138	1.6765e-28	17304
Body fat percentage	17	cg19880425	28650886	TMIGD1	+	-0.347271	0.0313072	1.70487e-28	17304
Body fat percentage	20	cg01692482	52198378	ZNF217	-	-0.439439	0.0396185	1.71607e-28	17304
Body fat percentage	17	cg00968616	55942898	CUEDC1	-	-0.518991	0.0467921	1.72261e-28	17304
Body fat percentage	3	cg16834320	195167302	NA	-	0.411448	0.0371005	1.74784e-28	17304
Body fat percentage	13	cg26236214	111867078	ARHGEF7 ARHGEF7 ARHGEF7 ARHGEF7 ARHGEF7	-	0.363534	0.0327815	1.75746e-28	17304
Body fat percentage	16	cg07436934	11033974	DEXI	-	0.414444	0.037386	1.83907e-28	17304
Body fat percentage	5	cg11789040	96149885	ERAP1	+	-0.422974	0.0381656	1.89993e-28	17304
Body fat percentage	8	cg04725636	67004538	DNAJC5B	+	-0.310082	0.0279797	1.90396e-28	17304
Body fat percentage	9	cg15551881	123688715	TRAF1	-	0.322755	0.0291266	1.9311e-28	17304
Body fat percentage	12	cg16763552	12185414	NA	+	-0.472486	0.0426765	2.15235e-28	17304
Body fat percentage	14	cg04508739	57263369	NA	-	0.39837	0.0359849	2.17327e-28	17304
Body fat percentage	2	cg17808676	182332122	ITGA4	+	0.356777	0.0322305	2.19599e-28	17304
Body fat percentage	2	cg12912344	84445799	NA	-	-0.524881	0.0474334	2.29237e-28	17304
Body fat percentage	22	cg01127300	38614796	NA	+	-0.321848	0.0290856	2.29533e-28	17304
Body fat percentage	9	cg18001097	136017358	RALGDS	+	-0.34792	0.0314442	2.31658e-28	17304
Body fat percentage	14	cg02150912	61994753	PRKCH	-	0.530156	0.047925	2.38135e-28	17304
Body fat percentage	1	cg02508461	234905686	NA	+	0.538295	0.0486634	2.39796e-28	17304
Body fat percentage	11	cg13119578	65196696	NA	+	-0.359304	0.0324835	2.40991e-28	17304
Body fat percentage	20	cg22770295	3779418	CDC25B CDC25B CDC25B CDC25B CDC25B CDC25B CDC25B CDC25B CDC25B CDC25B	-	-0.450564	0.0407365	2.42821e-28	17304
Body fat percentage	1	cg20127419	112289991	FAM212B-AS1 FAM212B-AS1 FAM212B LOC101928718	-	-0.43249	0.0391056	2.4533e-28	17304
Body fat percentage	10	cg04126866	85932763	C10orf99	-	0.409712	0.0370719	2.67189e-28	17304
Body fat percentage	3	cg23690294	108800810	MORC1	+	-0.345341	0.0312476	2.67326e-28	17304
Body fat percentage	16	cg02203067	87866800	SLC7A5	-	0.568178	0.0514107	2.67415e-28	17304
Body fat percentage	11	cg03295554	128395450	ETS1	+	-0.255776	0.0231484	2.74496e-28	17304
Body fat percentage	1	cg01527470	156104602	LMNA LMNA LMNA LMNA LMNA LMNA LMNA LMNA LMNA LMNA LMNA LMNA LMNA LMNA	-	0.741564	0.0671368	2.86313e-28	17304
Body fat percentage	17	cg17866022	19209889	EPN2-AS1 EPN2 EPN2 EPN2	+	-0.278173	0.025185	2.87495e-28	17304
Body fat percentage	9	cg14195115	38061778	SHB	-	0.507575	0.0459608	2.92445e-28	17304
Body fat percentage	7	cg27112429	139002942	NA	-	0.319577	0.0289461	3.0317e-28	17304
Body fat percentage	22	cg04356542	23263915	NA	+	0.570611	0.051688	3.06121e-28	17304
Body fat percentage	14	cg06207791	69287913	NA	+	-0.417658	0.0378365	3.09546e-28	17304
Body fat percentage	3	cg17642041	45928007	CCR9 CCR9	+	0.537305	0.0486859	3.17712e-28	17304
Body fat percentage	1	cg11938624	244443743	NA	+	-0.384982	0.0348896	3.24296e-28	17304
Body fat percentage	4	cg22043544	169461374	PALLD PALLD	-	-0.399875	0.0362456	3.31176e-28	17304
Body fat percentage	5	cg20437474	170203487	NA	-	-0.600682	0.05445	3.33344e-28	17304
Body fat percentage	22	cg08454563	31040187	SLC35E4	+	-0.497956	0.045168	3.61252e-28	17304
Body fat percentage	17	cg01597398	40250727	NA	+	-0.590612	0.0535749	3.63198e-28	17304
Body fat percentage	19	cg25832100	16677411	SLC35E1	-	0.553653	0.0502425	3.81397e-28	17304
Body fat percentage	7	cg25817701	2140143	MAD1L1 MAD1L1 MAD1L1	+	0.382212	0.0346854	3.82383e-28	17304
Body fat percentage	6	cg05223879	70591878	COL19A1	+	0.290822	0.0263977	3.92751e-28	17304
Body fat percentage	22	cg01912455	24128528	SMARCB1 SMARCB1	-	0.389656	0.0353727	3.98092e-28	17304
Body fat percentage	1	cg10100117	179843111	TOR1AIP2 TOR1AIP2	-	0.463409	0.042073	4.03976e-28	17304
Body fat percentage	10	cg07124045	103595509	KCNIP2 KCNIP2 KCNIP2 KCNIP2 KCNIP2 KCNIP2 KCNIP2	-	0.320794	0.0291406	4.31058e-28	17304
Body fat percentage	16	cg14026583	11387004	NA	+	0.445075	0.0404334	4.35298e-28	17304
Body fat percentage	1	cg03883331	244217328	ZNF238 ZNF238	-	0.442968	0.040246	4.40508e-28	17304
Body fat percentage	8	cg09297903	42234798	DKK4	-	0.405919	0.0368803	4.4123e-28	17304
Body fat percentage	20	cg09273716	35494835	NA	+	0.546709	0.0496731	4.42483e-28	17304
Body fat percentage	5	cg02412399	88307760	NA	+	-0.48269	0.0438583	4.44749e-28	17304
Body fat percentage	6	cg13615963	167536521	CCR6 CCR6 CCR6	+	-0.303026	0.0275342	4.4582e-28	17304
Body fat percentage	5	cg16283919	74340493	NA	-	0.570618	0.0518499	4.47016e-28	17304
Body fat percentage	2	cg13721814	60726053	BCL11A BCL11A BCL11A	-	-0.309817	0.0281589	4.60657e-28	17304
Body fat percentage	2	cg26955963	8466005	LINC00299	-	0.464841	0.0422545	4.68405e-28	17304
Body fat percentage	8	cg03442477	143746308	JRK JRK JRK	+	0.210873	0.0191788	4.99404e-28	17304
Body fat percentage	7	cg14761417	130636860	FLJ43663 FLJ43663	+	-0.374759	0.034106	5.39838e-28	17304
Body fat percentage	3	cg26068215	55050430	CACNA2D3	+	-0.497525	0.0452788	5.39923e-28	17304
Body fat percentage	11	cg10408430	73979900	P4HA3	-	0.592771	0.0539552	5.50134e-28	17304
Body fat percentage	17	cg22987601	71390219	SDK2	-	-0.693531	0.0631308	5.54576e-28	17304
Body fat percentage	12	cg09970435	53490134	IGFBP6	-	-0.497498	0.0452864	5.54683e-28	17304
Body fat percentage	17	cg10201857	38486151	RARA RARA RARA	-	0.362174	0.0329779	5.7508e-28	17304
Body fat percentage	11	cg06149971	12184158	MIR6124 MICAL2 MICAL2 MICAL2 MICAL2 MICAL2 MICAL2 MICAL2	-	0.521132	0.0474646	5.93826e-28	17304
Body fat percentage	4	cg16766139	15810749	CD38	+	-0.306618	0.0279343	6.13762e-28	17304
Body fat percentage	10	cg16217672	75843201	VCL VCL	+	0.456009	0.0415446	6.13908e-28	17304
Body fat percentage	11	cg17260706	118782879	BCL9L	+	-0.497084	0.0453242	6.78105e-28	17304
Body fat percentage	13	cg08633893	100068932	NA	-	0.3586	0.0327128	7.18279e-28	17304
Body fat percentage	19	cg10430284	660589	RNF126	-	-0.288081	0.0262841	7.3247e-28	17304
Body fat percentage	11	cg06235429	67373114	NDUFV1 NDUFV1	+	0.524554	0.0478614	7.35946e-28	17304
Body fat percentage	4	cg04347852	1841266	LETM1	+	0.570001	0.052015	7.4794e-28	17304
Body fat percentage	15	cg17837888	92645017	SLCO3A1 SLCO3A1	-	0.499845	0.0456154	7.52535e-28	17304
Body fat percentage	13	cg24940001	76088891	NA	-	-0.364498	0.0332657	7.57809e-28	17304
Body fat percentage	21	cg15669314	36012979	NA	+	-0.331797	0.0302844	7.6731e-28	17304
Body fat percentage	12	cg07584840	94579928	PLXNC1	-	0.514235	0.0469454	7.85813e-28	17304
Body fat percentage	11	cg06285727	72524028	ATG16L2	+	-0.324238	0.0296047	8.00029e-28	17304
Body fat percentage	3	cg05526364	129205070	IFT122 IFT122 IFT122 IFT122	-	-0.442184	0.0404028	8.72055e-28	17304
Body fat percentage	3	cg00859434	17081344	PLCL2 PLCL2	+	-0.323459	0.0295662	9.13293e-28	17304
Body fat percentage	2	cg08672241	64878084	SERTAD2	-	0.37285	0.0340822	9.17714e-28	17304
Body fat percentage	1	cg15183129	160759781	NA	+	0.50169	0.0458798	9.67689e-28	17304
Body fat percentage	17	cg26695387	21189768	MAP2K3	-	-0.282078	0.0258023	9.95293e-28	17304
Body fat percentage	6	cg07481398	149806652	ZC3H12D	+	-0.311665	0.0285088	9.96156e-28	17304
Body fat percentage	13	cg06009834	44833543	NA	-	-0.240294	0.0219807	9.98422e-28	17304
Body fat percentage	9	cg21025810	4301370	GLIS3	-	-0.489388	0.0447826	1.0426e-27	17304
Body fat percentage	6	cg16100392	132931717	TAAR3	+	0.38608	0.0353393	1.07881e-27	17304
Body fat percentage	12	cg10894527	11983411	ETV6 RNU6-19P	-	-0.350891	0.0321262	1.11112e-27	17304
Body fat percentage	4	cg10382312	147034790	LINC01095 LINC01095	+	-0.576125	0.0527644	1.15361e-27	17304
Body fat percentage	17	cg24069072	75281339	SEPT9 SEPT9	-	-0.616037	0.0564252	1.16695e-27	17304
Body fat percentage	7	cg26465469	922981	GET4	-	0.552561	0.0506707	1.34263e-27	17304
Body fat percentage	8	cg06027542	131445333	ASAP1 ASAP1	+	0.366155	0.0335831	1.37216e-27	17304
Body fat percentage	5	cg05673882	74862702	POLK	+	-0.278194	0.0255211	1.40822e-27	17304
Body fat percentage	9	cg10172884	117265495	DFNB31 DFNB31 DFNB31	-	0.574897	0.0527426	1.41634e-27	17304
Body fat percentage	1	cg12620005	51779655	TTC39A TTC39A	+	-0.531359	0.0487523	1.43002e-27	17304
Body fat percentage	11	cg06170374	37533403	NA	-	-0.41515	0.0380919	1.43803e-27	17304
Body fat percentage	4	cg03549779	48292543	NA	+	-0.326962	0.030009	1.48906e-27	17304
Body fat percentage	3	cg13696490	151488006	LOC201651	+	-0.304752	0.0279953	1.65359e-27	17304
Body fat percentage	19	cg06801734	42514627	GRIK5 GRIK5	+	-0.273548	0.0251297	1.66007e-27	17304
Body fat percentage	7	cg03550138	150736206	ABCB8 ABCB8 ABCB8 ABCB8	+	-0.585814	0.0538179	1.6665e-27	17304
Body fat percentage	16	cg07587674	90100568	GAS8 GAS8 GAS8 GAS8	+	-0.564216	0.0518375	1.68122e-27	17304
Body fat percentage	5	cg07914804	125800758	GRAMD3 GRAMD3 GRAMD3 GRAMD3 GRAMD3	-	0.447578	0.0411279	1.71336e-27	17304
Body fat percentage	19	cg14115749	19596444	GATAD2A GATAD2A	-	0.602715	0.0554092	1.81035e-27	17304
Body fat percentage	5	cg02286155	176826262	NA	-	0.551669	0.0507254	1.84877e-27	17304
Body fat percentage	10	cg10642599	74014931	NA	+	0.247986	0.0228025	1.85287e-27	17304
Body fat percentage	8	cg06807127	38262905	LETM2 LETM2 LETM2 LETM2 LETM2	+	-0.342614	0.0315125	1.91551e-27	17304
Body fat percentage	1	cg23095383	198649189	PTPRC PTPRC PTPRC PTPRC	-	-0.327491	0.0301251	1.94302e-27	17304
Body fat percentage	3	cg12972064	171887393	FNDC3B FNDC3B	-	-0.374539	0.0344566	1.96742e-27	17304
Body fat percentage	3	cg04011173	10326540	GHRLOS GHRLOS C3orf42 GHRLOS GHRLOS	-	-0.166717	0.0153404	2.01116e-27	17304
Body fat percentage	6	cg20052079	15504923	JARID2	+	-0.375439	0.0345472	2.02118e-27	17304
Body fat percentage	14	cg08908489	64070613	WDR89 WDR89 WDR89	-	0.502524	0.0462488	2.06002e-27	17304
Body fat percentage	7	cg04577162	73667397	RFC2 RFC2	+	0.535866	0.0493191	2.06863e-27	17304
Body fat percentage	2	cg16655715	97055834	NA	+	-0.39236	0.0361141	2.08721e-27	17304
Body fat percentage	10	cg24243879	76614628	MYST4	-	0.347876	0.0320199	2.08955e-27	17304
Body fat percentage	22	cg07897734	24128530	SMARCB1 SMARCB1	-	0.423183	0.0389574	2.12679e-27	17304
Body fat percentage	19	cg15373972	11219638	LDLR LDLR LDLR LDLR LDLR	+	0.421881	0.0388432	2.16429e-27	17304
Body fat percentage	2	cg11902329	228253636	NA	-	-0.271768	0.0250262	2.20593e-27	17304
Body fat percentage	3	cg16166958	189408443	TP63 TP63 TP63	+	0.197791	0.0182151	2.22425e-27	17304
Body fat percentage	11	cg04169527	9759805	SWAP70 SWAP70	+	0.448289	0.0412864	2.2381e-27	17304
Body fat percentage	15	cg07728579	83475013	FSD2	-	0.369506	0.0340325	2.25341e-27	17304
Body fat percentage	15	cg03449427	35601271	NA	+	0.403326	0.0371609	2.35179e-27	17304
Body fat percentage	19	cg24679890	17246356	MYO9B MYO9B	+	0.325873	0.0300269	2.37198e-27	17304
Body fat percentage	11	cg15292513	12257627	MICAL2 MICAL2 MICAL2 MICAL2 MICAL2 MICAL2	+	-0.466824	0.04302	2.40762e-27	17304
Body fat percentage	1	cg13349503	81791370	NA	-	-0.530405	0.0488891	2.46548e-27	17304
Body fat percentage	1	cg24365837	10509935	APITD1 CORT	+	0.486743	0.0448788	2.55874e-27	17304
Body fat percentage	17	cg02300143	9963146	GAS7	+	-0.395205	0.0364485	2.64027e-27	17304
Body fat percentage	16	cg04324917	87734877	LOC100129637	-	0.479156	0.0442024	2.72187e-27	17304
Body fat percentage	5	cg15901722	175974973	PCDH24	-	-0.37348	0.0344689	2.86655e-27	17304
Body fat percentage	10	cg25883477	28310391	NA	-	-0.459372	0.0423991	2.89158e-27	17304
Body fat percentage	9	cg06617876	139652874	LCN8	+	-0.730497	0.0674273	2.91087e-27	17304
Body fat percentage	20	cg12032027	52198225	ZNF217	-	-0.40599	0.0374817	2.98026e-27	17304
Body fat percentage	7	cg10987503	922825	C7orf20	-	0.509981	0.0470925	3.05676e-27	17304
Body fat percentage	12	cg13513622	1702208	FBXL14	+	-0.422955	0.0390813	3.29439e-27	17304
Body fat percentage	22	cg16651449	40355067	GRAP2 GRAP2 GRAP2 GRAP2 GRAP2	+	0.451312	0.0417132	3.4041e-27	17304
Body fat percentage	2	cg18282017	208090753	LOC101927865	+	0.377686	0.034913	3.45916e-27	17304
Body fat percentage	17	cg20805367	6918952	C17orf49 C17orf49 C17orf49	+	-0.18567	0.0171643	3.48605e-27	17304
Body fat percentage	16	cg07084617	17553768	XYLT1	+	0.504098	0.0466087	3.55015e-27	17304
Body fat percentage	1	cg13834516	88186499	NA	+	-0.610066	0.0564171	3.62965e-27	17304
Body fat percentage	12	cg02907982	131586900	ADGRD1	-	0.499704	0.0462173	3.68634e-27	17304
Body fat percentage	8	cg03840011	42658911	NA	+	0.678781	0.06287	4.35893e-27	17304
Body fat percentage	16	cg18177814	50730881	NOD2	+	-0.453821	0.0420416	4.45495e-27	17304
Body fat percentage	2	cg03422256	192757348	NA	-	-0.361468	0.0334879	4.48371e-27	17304
Body fat percentage	9	cg13591783	75768868	ANXA1	+	-0.321909	0.0298237	4.49377e-27	17304
Body fat percentage	5	cg05304879	175976211	CDHR2 CDHR2	+	0.486084	0.0450465	4.64369e-27	17304
Body fat percentage	8	cg23473850	29223826	NA	+	0.577785	0.0535456	4.65378e-27	17304
Body fat percentage	16	cg04277753	81585553	CMIP CMIP	-	0.492511	0.045653	4.77444e-27	17304
Body fat percentage	12	cg08228578	57624193	SHMT2 SHMT2 SHMT2 SHMT2 SHMT2 SHMT2 SHMT2 SHMT2 SHMT2 SHMT2 SHMT2	+	-0.555705	0.0515288	4.97462e-27	17304
Body fat percentage	18	cg21944373	31324562	ASXL3	-	-0.593987	0.0550794	4.9825e-27	17304
Body fat percentage	6	cg03241816	6731222	NA	-	-0.416096	0.0385859	5.01434e-27	17304
Body fat percentage	20	cg03104820	8435207	PLCB1 PLCB1	+	-0.756085	0.0701167	5.03505e-27	17304
Body fat percentage	15	cg26402218	89163385	AEN	-	0.633673	0.0587784	5.17453e-27	17304
Body fat percentage	2	cg13924275	47249576	TTC7A TTC7A TTC7A TTC7A	+	0.490638	0.0455171	5.25889e-27	17304
Body fat percentage	19	cg05194248	16553751	EPS15L1 EPS15L1 EPS15L1 EPS15L1 EPS15L1 EPS15L1	+	0.578307	0.0536509	5.2666e-27	17304
Body fat percentage	19	cg26968942	45621107	PPP1R37	-	0.691094	0.0641223	5.34249e-27	17304
Body fat percentage	11	cg13770461	46016312	PHF21A PHF21A	-	-0.55113	0.051147	5.4792e-27	17304
Body fat percentage	17	cg00858078	80540329	FOXK2	+	0.396103	0.0367733	5.71477e-27	17304
Body fat percentage	15	cg07426444	72209354	MYO9A	-	0.39339	0.0365247	5.77502e-27	17304
Body fat percentage	1	cg21364696	36839798	STK40 STK40 STK40	-	-0.327288	0.0304036	6.14447e-27	17304
Body fat percentage	11	cg12144393	117480983	DSCAML1	-	-0.344716	0.0320253	6.20606e-27	17304
Body fat percentage	1	cg08354425	26604930	CEP85 CEP85 CEP85 SH3BGRL3	+	-0.614892	0.0571285	6.24286e-27	17304
Body fat percentage	15	cg12531236	70850045	NA	+	0.561161	0.0521371	6.25246e-27	17304
Body fat percentage	3	cg19631651	55005522	CACNA2D3	+	-0.605874	0.056304	6.41722e-27	17304
Body fat percentage	3	cg23890383	45913499	LZTFL1 LZTFL1	-	0.340258	0.0316204	6.41971e-27	17304
Body fat percentage	3	cg00096898	38396823	XYLB	-	0.423693	0.039389	6.70903e-27	17304
Body fat percentage	5	cg14647896	115277184	NA	+	0.36842	0.0342793	7.39325e-27	17304
Body fat percentage	7	cg22169990	150786051	AGAP3 AGAP3	+	0.29614	0.0275575	7.50031e-27	17304
Body fat percentage	3	cg19213703	177554561	NA	-	-0.381426	0.0354942	7.51051e-27	17304
Body fat percentage	22	cg09182678	50328711	NA	+	-0.329777	0.0306885	7.52856e-27	17304
Body fat percentage	5	cg16486198	75566192	SV2C SV2C	+	-0.333087	0.0309966	7.52938e-27	17304
Body fat percentage	2	cg15071067	74196550	DGUOK-AS1 DGUOK-AS1	-	0.535271	0.0498216	7.7066e-27	17304
Body fat percentage	16	cg21758338	3629978	NA	+	0.444103	0.0413543	8.11264e-27	17304
Body fat percentage	2	cg16289376	127989183	NA	-	0.357809	0.0333201	8.15058e-27	17304
Body fat percentage	17	cg19957386	47836122	FAM117A	-	-0.415888	0.0387294	8.17201e-27	17304
Body fat percentage	7	cg25841970	6574238	GRID2IP	+	0.484846	0.0451512	8.17509e-27	17304
Body fat percentage	12	cg20499714	78140169	NA	-	-0.255411	0.0237857	8.19541e-27	17304
Body fat percentage	8	cg21163717	21769903	DOK2	+	-0.383973	0.0357653	8.38682e-27	17304
Body fat percentage	2	cg24391385	65526509	NA	-	-0.420788	0.0391955	8.41189e-27	17304
Body fat percentage	16	cg00921350	50701499	SNX20 SNX20	-	-0.573407	0.0534136	8.44794e-27	17304
Body fat percentage	6	cg16685777	100809051	NA	-	-0.420296	0.0391875	9.40325e-27	17304
Body fat percentage	6	cg00464333	135596109	NA	-	-0.26277	0.0245035	9.55367e-27	17304
Body fat percentage	5	cg15320267	157625682	NA	+	-0.455531	0.0424838	9.68986e-27	17304
Body fat percentage	8	cg23973532	67054592	TRIM55 TRIM55 TRIM55 TRIM55	+	-0.3063	0.0285705	9.85747e-27	17304
Body fat percentage	6	cg18192491	114384871	HS3ST5	+	-0.44306	0.0413299	9.94074e-27	17304
Body fat percentage	1	cg12467090	204459139	PIK3C2B	+	0.435314	0.0406105	1.00317e-26	17304
Body fat percentage	11	cg17820586	12181422	MICAL2 MICAL2 MICAL2 MICAL2 MICAL2	+	0.597411	0.055737	1.01223e-26	17304
Body fat percentage	12	cg12220285	670152	B4GALNT3	-	0.546019	0.050943	1.01396e-26	17304
Body fat percentage	2	cg10040131	73178866	SFXN5	+	0.447929	0.0417992	1.03609e-26	17304
Body fat percentage	17	cg03382923	17929854	ATPAF2	+	-0.337789	0.031523	1.04276e-26	17304
Body fat percentage	3	cg04389058	57041402	ARHGEF3	+	-0.470059	0.0438734	1.06114e-26	17304
Body fat percentage	1	cg15028232	234871410	NA	+	0.536201	0.0500859	1.16071e-26	17304
Body fat percentage	22	cg00870527	45094680	PRR5 PRR5 PRR5 PRR5 PRR5	+	0.252748	0.0236095	1.1641e-26	17304
Body fat percentage	6	cg12947261	156349624	NA	-	-0.311134	0.0290696	1.1934e-26	17304
Body fat percentage	14	cg15831217	79542386	NRXN3 NRXN3	-	-0.349949	0.0327021	1.21818e-26	17304
Body fat percentage	14	cg16432835	34600502	NA	-	0.434563	0.0406096	1.21996e-26	17304
Body fat percentage	2	cg20844579	38725563	LOC101929596	+	0.399925	0.0373917	1.29306e-26	17304
Body fat percentage	3	cg01015687	172435759	NA	-	-0.471954	0.0441335	1.31795e-26	17304
Body fat percentage	10	cg12866551	20019641	NA	+	-0.32804	0.0306882	1.38082e-26	17304
Body fat percentage	15	cg24705841	26095257	MIR4715 ATP10A	+	-0.276967	0.0259125	1.3938e-26	17304
Body fat percentage	1	cg00783433	200122721	NR5A2 NR5A2 NR5A2	+	-0.26791	0.0250665	1.40254e-26	17304
Body fat percentage	20	cg26947919	42573910	TOX2 TOX2 TOX2 TOX2	-	0.361043	0.0337821	1.41153e-26	17304
Body fat percentage	3	cg08319289	190261614	IL1RAP IL1RAP IL1RAP IL1RAP IL1RAP IL1RAP	+	0.411384	0.0384968	1.43e-26	17304
Body fat percentage	1	cg13300580	27440539	SLC9A1	+	0.761802	0.0712973	1.45015e-26	17304
Body fat percentage	8	cg23540819	17940228	ASAH1 ASAH1 ASAH1	-	0.51857	0.0485385	1.46852e-26	17304
Body fat percentage	22	cg20723409	36554236	APOL3 APOL3 APOL3 APOL3 APOL3 APOL3	-	-0.396256	0.037095	1.49209e-26	17304
Body fat percentage	17	cg00379740	38507518	RARA RARA RARA RARA	+	0.501982	0.0469966	1.50767e-26	17304
Body fat percentage	14	cg14225665	102394448	NA	+	0.65414	0.0612446	1.51514e-26	17304
Body fat percentage	4	cg17130646	75960138	PARM1	-	-0.479247	0.0448725	1.52464e-26	17304
Body fat percentage	14	cg18839190	98174220	NA	-	-0.286611	0.0268417	1.56406e-26	17304
Body fat percentage	2	cg02632441	218711232	TNS1 TNS1 TNS1	+	-0.489129	0.0458111	1.57606e-26	17304
Body fat percentage	14	cg13526915	24164078	NA	+	-0.363301	0.0340273	1.58191e-26	17304
Body fat percentage	19	cg01406381	47288263	SLC1A5 SLC1A5 SLC1A5	+	-0.246873	0.023127	1.61752e-26	17304
Body fat percentage	21	cg01855290	45132261	NA	-	0.381611	0.0357519	1.63111e-26	17304
Body fat percentage	22	cg26354221	24822802	ADORA2A	-	0.359822	0.0337116	1.63683e-26	17304
Body fat percentage	2	cg25118718	113987248	PAX8 PAX8 PAX8 PAX8	+	0.537973	0.0504068	1.65288e-26	17304
Body fat percentage	16	cg17965614	66623309	NA	+	0.437868	0.0410274	1.65398e-26	17304
Body fat percentage	19	cg20698243	55461004	NA	+	-0.494348	0.0463209	1.66003e-26	17304
Body fat percentage	3	cg01368219	54999791	CACNA2D3	+	0.459652	0.0430931	1.76532e-26	17304
Body fat percentage	22	cg13677199	38138706	TRIOBP	-	-0.585264	0.054878	1.79686e-26	17304
Body fat percentage	1	cg09276842	1155026	SDF4 SDF4	+	-0.248853	0.0233343	1.79921e-26	17304
Body fat percentage	1	cg23172671	203482523	NA	-	0.346088	0.0324642	1.87992e-26	17304
Body fat percentage	11	cg07092212	46382544	DGKZ DGKZ DGKZ DGKZ	-	-0.367932	0.0345188	1.91455e-26	17304
Body fat percentage	19	cg18745507	10415557	ZGLP1	-	-0.535325	0.0502254	1.92319e-26	17304
Body fat percentage	20	cg12189962	31098130	LOC101929698 NOL4L	+	0.424903	0.039866	1.92712e-26	17304
Body fat percentage	16	cg03014634	85205030	NA	+	0.555739	0.052152	1.97152e-26	17304
Body fat percentage	15	cg07444280	43809725	MAP1A RNU6-28P	-	0.307669	0.0288821	2.04851e-26	17304
Body fat percentage	14	cg23919111	95983256	NA	+	-0.291876	0.0274028	2.07569e-26	17304
Body fat percentage	17	cg08352115	66356057	ARSG	+	0.457963	0.0429966	2.07954e-26	17304
Body fat percentage	12	cg18769171	110308804	GLTP	-	0.548416	0.0514962	2.11312e-26	17304
Body fat percentage	21	cg03904213	40457407	NA	-	0.438497	0.0411799	2.14298e-26	17304
Body fat percentage	6	cg10975897	15504844	JARID2	+	-0.444059	0.0417242	2.27469e-26	17304
Body fat percentage	1	cg16125214	9751353	PIK3CD	+	0.434289	0.0408173	2.34659e-26	17304
Body fat percentage	4	cg16565913	40632362	RBM47	-	0.322166	0.03028	2.35304e-26	17304
Body fat percentage	9	cg19402463	132872679	GPR107 GPR107 GPR107 GPR107	+	0.491814	0.046228	2.37003e-26	17304
Body fat percentage	20	cg21665700	2431040	NA	+	-0.515587	0.0484769	2.45148e-26	17304
Body fat percentage	15	cg21322248	77289047	PSTPIP1	-	-0.294805	0.0277247	2.51605e-26	17304
Body fat percentage	13	cg10263322	91099637	NA	-	-0.627621	0.0590352	2.56931e-26	17304
Body fat percentage	4	cg06683411	118693455	NA	+	-0.442835	0.0416589	2.60484e-26	17304
Body fat percentage	10	cg21998542	33605101	NRP1 NRP1 NRP1 NRP1 NRP1 NRP1	+	-0.372413	0.0350349	2.61155e-26	17304
Body fat percentage	10	cg27339271	90553647	NA	-	-0.270464	0.0254465	2.64053e-26	17304
Body fat percentage	10	cg07504977	102131012	NA	-	0.319287	0.0300455	2.69643e-26	17304
Body fat percentage	2	cg18826637	145116633	NA	+	-0.205051	0.019299	2.74926e-26	17304
Body fat percentage	20	cg15747192	5824829	C20orf196 C20orf196 C20orf196	-	-0.325644	0.030651	2.7696e-26	17304
Body fat percentage	2	cg04211591	230159830	NA	-	0.274318	0.0258215	2.78813e-26	17304
Body fat percentage	9	cg01413354	136017755	RALGDS	-	-0.191887	0.0180647	2.83095e-26	17304
Body fat percentage	16	cg17102265	81539003	CMIP CMIP	+	0.631699	0.0594866	2.92323e-26	17304
Body fat percentage	16	cg14373257	50715558	SNX20 SNX20 SNX20	+	-0.624515	0.0588126	2.93768e-26	17304
Body fat percentage	12	cg08890611	50033283	PRPF40B PRPF40B FMNL3 FMNL3	+	0.467661	0.0440485	2.99369e-26	17304
Body fat percentage	1	cg17011453	81537650	NA	-	-0.333515	0.0314147	3.00736e-26	17304
Body fat percentage	5	cg14800014	125800764	GRAMD3 GRAMD3 GRAMD3 GRAMD3 GRAMD3	-	0.37923	0.0357224	3.02388e-26	17304
Body fat percentage	2	cg13857947	240318818	HDAC4	-	0.561536	0.0528981	3.04291e-26	17304
Body fat percentage	17	cg07925465	43113121	DCAKD DCAKD DCAKD DCAKD	+	0.583434	0.0549672	3.08191e-26	17304
Body fat percentage	20	cg16480239	9160245	PLCB4	+	-0.362027	0.0341109	3.11512e-26	17304
Body fat percentage	10	cg03850986	116408382	ABLIM1 ABLIM1 ABLIM1	+	-0.284877	0.0268426	3.12692e-26	17304
Body fat percentage	10	cg25092052	74014582	NA	+	0.447877	0.0422174	3.26397e-26	17304
Body fat percentage	6	cg00981330	114556847	LOC101927768	+	-0.299921	0.0282727	3.28794e-26	17304
Body fat percentage	8	cg05889085	35718561	NA	-	0.188697	0.017788	3.28833e-26	17304
Body fat percentage	17	cg09589067	55596159	MSI2 MSI2	+	0.513346	0.0483929	3.29707e-26	17304
Body fat percentage	18	cg00656959	45414804	SMAD2 SMAD2 SMAD2	-	0.347954	0.0328069	3.35902e-26	17304
Body fat percentage	14	cg11385441	91705167	GPR68 GPR68	-	0.418112	0.0394237	3.37785e-26	17304
Body fat percentage	4	cg01101332	2916624	ADD1 ADD1 ADD1 ADD1 ADD1 ADD1 ADD1 ADD1 ADD1 ADD1	+	0.56129	0.0529483	3.55735e-26	17304
Body fat percentage	6	cg21594557	6319756	F13A1	+	-0.514239	0.048516	3.60891e-26	17304
Body fat percentage	12	cg02772266	4060781	NA	-	0.368745	0.0347933	3.65616e-26	17304
Body fat percentage	10	cg26480387	12768848	CAMK1D CAMK1D	+	-0.451828	0.0426414	3.74081e-26	17304
Body fat percentage	1	cg11601792	60891629	NA	+	-0.441799	0.0416977	3.76838e-26	17304
[truncated: 3,462 more rows]

## Sheet: Table S8
Table S8: The top 1,000 CpGs associated with each metabolic trait in DNAm-PC-adjusted marginal linear regression epigenome-wide association studies in Generation Scotland. Outcomes in each EWAS are the residuals from metabolic traits regressed on age, age2, sex and family structure. Original outcome units are BMI in kg/m2; HDL cholesterol, total cholesterol and glucose in mmol/L; body fat in perc…
Trait	Chromosome	Probe	Position in genome	Gene	DNA strand orientation	Beta	Standard error	P value	N
BMI	21	cg06500161	43656587	ABCG1 ABCG1 ABCG1 ABCG1 ABCG1 ABCG1	+	1.49633	0.0493214	5.1088e-197	17304
BMI	11	cg00574958	68607622	CPT1A CPT1A	+	-0.872949	0.029524	1.78362e-187	17304
BMI	11	cg19758958	62319222	NA	+	-1.53545	0.0541187	4.10299e-173	17304
BMI	17	cg11024682	17730094	SREBF1 SREBF1	-	1.26608	0.054535	1.95887e-117	17304
BMI	11	cg05325763	68607719	CPT1A CPT1A	-	-0.661794	0.0287651	2.1474e-115	17304
BMI	21	cg16740586	43655919	ABCG1 ABCG1 ABCG1 ABCG1 ABCG1 ABCG1	+	0.916227	0.0420186	5.20836e-104	17304
BMI	4	cg06690548	139162808	SLC7A11	-	-0.47579	0.0219128	3.7026e-103	17304
BMI	21	cg27243685	43642366	ABCG1 ABCG1 ABCG1 ABCG1 ABCG1 ABCG1	+	0.921382	0.042437	3.789e-103	17304
BMI	11	cg17058475	68607737	CPT1A CPT1A	-	-0.562381	0.0259542	9.52937e-103	17304
BMI	1	cg14476101	120255992	PHGDH	-	-0.554676	0.0268131	6.25659e-94	17304
BMI	1	cg17901584	55353706	DHCR24	+	-0.744511	0.0364092	7.57736e-92	17304
BMI	8	cg18353028	65669513	CYP7B1	+	-0.709746	0.0348313	3.17729e-91	17304
BMI	1	cg22699725	207242586	PFKFB2 PFKFB2	+	0.702701	0.0352388	1.72492e-87	17304
BMI	1	cg22976567	156074182	LMNA	-	-0.890222	0.0456369	7.68925e-84	17304
BMI	7	cg17075888	95225339	PDK4	+	-0.646544	0.0333675	9.20362e-83	17304
BMI	2	cg10913394	102137177	NA	+	-0.911421	0.0472109	3.55303e-82	17304
BMI	1	cg21575225	156073485	LMNA	+	-0.936783	0.0485961	6.08292e-82	17304
BMI	1	cg00683922	207242569	PFKFB2 PFKFB2	+	0.654696	0.0339665	6.33435e-82	17304
BMI	6	cg17501210	166970252	RPS6KA2 RPS6KA2	-	-0.612971	0.0319578	3.74291e-81	17304
BMI	8	cg23204398	126365081	NSMCE2	+	0.632891	0.0330082	4.26262e-81	17304
BMI	19	cg00840791	16453259	NA	+	-0.300017	0.0156899	1.13612e-80	17304
BMI	13	cg19750657	38935967	UFM1	+	0.686967	0.0361605	1.15475e-79	17304
BMI	7	cg00626263	5741049	RNF216 RNF216	-	-0.602021	0.0320811	8.56241e-78	17304
BMI	14	cg18871648	74227431	ELMSAN1 ELMSAN1	+	-0.650483	0.0348704	6.63547e-77	17304
BMI	4	cg02786370	2747928	TNIP2 TNIP2 TNIP2	-	-0.579316	0.0312052	3.41366e-76	17304
BMI	8	cg19741548	74963339	NA	+	0.999405	0.0539408	6.69459e-76	17304
BMI	9	cg01270753	101944336	NA	+	-0.575389	0.031149	1.84277e-75	17304
BMI	12	cg19640090	11975155	ETV6 RNU6-19P	+	-1.04092	0.056484	4.06484e-75	17304
BMI	6	cg18120259	43894639	LOC100132354	+	-0.901823	0.0491771	2.08108e-74	17304
BMI	21	cg10128003	43642166	ABCG1 ABCG1 ABCG1 ABCG1 ABCG1 ABCG1	-	0.748416	0.0412693	7.99664e-73	17304
BMI	3	cg27086356	170627562	EIF5A2	-	-0.572637	0.0318661	1.49715e-71	17304
BMI	1	cg05514927	59523151	LINC01358	-	-1.19914	0.0673159	2.35916e-70	17304
BMI	1	cg02988288	145440445	TXNIP NBPF20 NBPF10 NBPF10	-	-0.433259	0.0243478	3.29309e-70	17304
BMI	14	cg07808881	89974621	FOXN3	-	0.777196	0.0437356	5.03625e-70	17304
BMI	1	cg17750024	175538621	TNR	-	-0.650358	0.0366022	5.22393e-70	17304
BMI	1	cg26457483	120256112	PHGDH	+	-0.502531	0.0283181	7.72599e-70	17304
BMI	2	cg00144816	28498080	BRE BRE BRE BRE BRE BRE	+	-0.945368	0.0536287	6.0251e-69	17304
BMI	17	cg11202345	76976057	LGALS3BP LGALS3BP	+	0.551653	0.0315809	9.6034e-68	17304
BMI	14	cg19488267	85763019	NA	+	0.469361	0.0269233	1.74486e-67	17304
BMI	17	cg00214628	46583511	NA	-	-0.908959	0.0524952	1.3204e-66	17304
BMI	8	cg24845774	35718698	NA	-	0.309569	0.0180156	1.24073e-65	17304
BMI	8	cg05889085	35718561	NA	-	0.334483	0.0194774	1.48222e-65	17304
BMI	17	cg07768696	55676682	MSI2 MSI2	+	-1.11195	0.0648301	2.12377e-65	17304
BMI	2	cg02841972	10176151	NA	+	-0.729606	0.042765	9.84336e-65	17304
BMI	1	cg10999423	222461592	NA	-	0.720575	0.0422468	1.06166e-64	17304
BMI	14	cg10919522	74227441	C14orf43 C14orf43	+	-0.647621	0.0383466	1.76327e-63	17304
BMI	17	cg08857797	40927699	VPS25	-	0.758583	0.0449415	2.05763e-63	17304
BMI	7	cg21489638	130671028	LINC-PINT LINC-PINT LINC-PINT LINC-PINT LINC-PINT LINC-PINT LINC-PINT LINC-PINT	+	-0.604805	0.0360349	1.00534e-62	17304
BMI	3	cg15721584	181326755	SOX2OT	+	0.435277	0.0261436	9.24406e-62	17304
BMI	21	cg08309687	35320596	NA	+	-0.543723	0.0326708	1.03715e-61	17304
BMI	1	cg01787285	2162682	SKI	-	-0.451774	0.0272529	3.03285e-61	17304
BMI	15	cg14051805	39917220	FSIP1	-	-0.41407	0.0249953	3.64186e-61	17304
BMI	12	cg26402346	101864876	NA	-	0.551929	0.0333829	6.20624e-61	17304
BMI	15	cg11740679	40620160	NA	+	-1.11221	0.0674618	1.33222e-60	17304
BMI	2	cg07212401	20059985	NA	+	1.00157	0.0608253	1.85138e-60	17304
BMI	1	cg03725309	109757585	SARS	+	-0.60377	0.0367552	3.51731e-60	17304
BMI	10	cg12726743	75634848	CAMK2G CAMK2G CAMK2G CAMK2G CAMK2G CAMK2G	+	-0.725954	0.0442326	4.45694e-60	17304
BMI	12	cg10601624	6404377	NA	+	-0.88954	0.0543741	1.04404e-59	17304
BMI	22	cg09349128	50327986	NA	-	-0.782333	0.0478369	1.13991e-59	17304
BMI	11	cg19120513	102189303	BIRC3 BIRC3	+	-0.826869	0.0505754	1.23528e-59	17304
BMI	12	cg22513770	98985274	NA	+	1.09991	0.0679415	1.62163e-58	17304
BMI	16	cg08726900	89550474	ANKRD11	-	-0.495225	0.0305947	1.68899e-58	17304
BMI	19	cg18608055	1130866	SBNO2 SBNO2	-	-0.844427	0.0522595	2.65472e-58	17304
BMI	20	cg09409865	33169887	PIGU	-	-0.847135	0.0524808	3.45594e-58	17304
BMI	2	cg17214023	10176748	NA	-	-0.826532	0.0518545	8.57051e-57	17304
BMI	6	cg00857282	16130727	MYLIP	-	0.351769	0.0221119	1.39409e-56	17304
BMI	13	cg01218012	50772687	DLEU1	+	-0.92419	0.0581286	1.61874e-56	17304
BMI	9	cg08673945	20490677	MLLT3 MLLT3	-	-0.750541	0.047274	2.31219e-56	17304
BMI	9	cg03770138	136009651	RALGDS	+	-0.850436	0.0536231	3.01328e-56	17304
BMI	7	cg13627479	5741213	RNF216 RNF216	+	-0.580275	0.0366358	4.15593e-56	17304
BMI	3	cg09831562	181327125	SOX2OT	+	0.385468	0.0245303	2.92898e-55	17304
BMI	1	cg19693031	145441552	TXNIP	+	-0.42411	0.0270287	4.17867e-55	17304
BMI	3	cg25922935	156747491	LEKR1	+	0.576065	0.0367818	6.59596e-55	17304
BMI	3	cg10251538	108800886	MORC1	-	-0.602133	0.0385807	1.53596e-54	17304
BMI	9	cg15579927	73404636	TRPM3 TRPM3 TRPM3 TRPM3 TRPM3 TRPM3 TRPM3 TRPM3 TRPM3	+	0.583438	0.0374118	1.85084e-54	17304
BMI	1	cg16246545	120255941	PHGDH	-	-0.514991	0.0331283	3.9807e-54	17304
BMI	14	cg23004884	90378209	EFCAB11 EFCAB11 EFCAB11	+	-0.59029	0.0379888	4.41903e-54	17304
BMI	16	cg17868815	81476731	NA	+	0.911931	0.058723	5.0891e-54	17304
BMI	17	cg19016694	80821826	TBCD	+	-0.872519	0.056427	1.41385e-53	17304
BMI	6	cg23850913	15505452	JARID2	-	-0.471725	0.0305131	1.48175e-53	17304
BMI	10	cg19572574	63592731	NA	-	-0.615582	0.039845	1.73476e-53	17304
BMI	1	cg05603985	2161049	SKI	+	-0.751533	0.0486633	1.89903e-53	17304
BMI	1	cg13053471	235147039	NA	-	-0.870667	0.0564136	2.20848e-53	17304
BMI	11	cg15885703	118094830	AMICA1 AMICA1	-	0.444342	0.0288154	2.7072e-53	17304
BMI	17	cg25178683	76976267	LGALS3BP	-	0.613625	0.0398196	3.16317e-53	17304
BMI	21	cg10969521	36355537	RUNX1	+	-0.444769	0.02887	3.37052e-53	17304
BMI	6	cg13123009	31681882	LY6G6E LY6G6D LY6G6E	-	0.730733	0.0474394	3.4995e-53	17304
BMI	6	cg13500852	15505460	JARID2	-	-0.72497	0.0470759	3.69042e-53	17304
BMI	17	cg03078551	41656298	NA	+	-0.56109	0.036437	3.75335e-53	17304
BMI	4	cg15851905	77928471	SEPT11 SEPT11	-	-0.537002	0.0349329	5.62365e-53	17304
BMI	16	cg01243823	50732212	NOD2	-	-0.456536	0.0297365	7.58671e-53	17304
BMI	11	cg17061862	9590431	NA	+	-0.466699	0.0304395	1.03923e-52	17304
BMI	1	cg09469355	2161886	SKI	-	-0.800386	0.052226	1.14843e-52	17304
BMI	17	cg04927537	76976091	LGALS3BP	-	0.449201	0.0294027	2.37353e-52	17304
BMI	19	cg26950531	38704515	DPF1 DPF1 DPF1	+	-0.326087	0.021356	2.69847e-52	17304
BMI	17	cg23841748	4477149	NA	-	-0.654455	0.0428754	2.90902e-52	17304
BMI	5	cg14120966	160130250	ATP10B	+	0.585398	0.0383533	2.94387e-52	17304
BMI	11	cg13502023	18354034	GTF2H1 GTF2H1	+	-0.64647	0.0424564	5.12048e-52	17304
BMI	15	cg14377972	99356110	IGF1R IGF1R	+	-0.498093	0.0327254	5.63223e-52	17304
BMI	5	cg10110288	55274030	IL6ST IL6ST IL6ST IL6ST	+	0.700626	0.0460625	6.54957e-52	17304
BMI	22	cg08548559	31686097	PIK3IP1 PIK3IP1	-	-0.36168	0.0237787	6.55638e-52	17304
BMI	2	cg19373099	210008092	NA	+	0.370311	0.024352	6.93198e-52	17304
BMI	1	cg26974062	145440734	TXNIP NBPF20 NBPF10 NBPF10	-	-0.383486	0.0252376	8.24762e-52	17304
BMI	1	cg01995927	24257839	NA	+	0.701942	0.0462202	9.32334e-52	17304
BMI	12	cg00991504	109011364	NA	+	-1.08367	0.0713956	1.05895e-51	17304
BMI	17	cg14870271	76976010	LGALS3BP LGALS3BP	+	0.620145	0.040886	1.245e-51	17304
BMI	18	cg07390844	72935911	TSHZ1 TSHZ1	-	0.554394	0.036713	3.39661e-51	17304
BMI	6	cg12947261	156349624	NA	-	-0.512804	0.0340002	4.47258e-51	17304
BMI	1	cg09702859	198901839	MIR181A1HG	-	0.28653	0.0190282	6.41961e-51	17304
BMI	17	cg24174557	57903544	TMEM49	-	-0.456601	0.0305051	2.4576e-50	17304
BMI	14	cg06088069	75895604	JDP2 JDP2 JDP2	+	-0.921768	0.0616149	2.76192e-50	17304
BMI	11	cg11376147	57261198	SLC43A1	-	-0.76817	0.051475	4.77631e-50	17304
BMI	21	cg22652934	36180035	RUNX1 RUNX1	+	-0.497005	0.0333788	7.81538e-50	17304
BMI	20	cg03218374	896981	ANGPT4	+	0.501594	0.0337776	1.4091e-49	17304
BMI	17	cg13274938	38493822	RARA RARA RARA	+	0.842924	0.0568978	2.36469e-49	17304
BMI	1	cg15730234	101759418	NA	-	-0.556501	0.0376068	3.02671e-49	17304
BMI	3	cg15054595	49910483	NA	-	-0.701041	0.0473874	3.21235e-49	17304
BMI	12	cg09584249	26425003	NA	+	-0.713353	0.0482322	3.39946e-49	17304
BMI	4	cg25358945	100939079	LOC256880	-	0.639421	0.0432688	4.05835e-49	17304
BMI	4	cg19541622	56180	ZNF718 ZNF595 ZNF595 ZNF595 ZNF595 ZNF718 ZNF718	-	0.467138	0.0316429	5.06159e-49	17304
BMI	9	cg08440485	5892542	MLANA MLANA	+	-0.552612	0.0375077	7.79739e-49	17304
BMI	5	cg21623127	96432134	LIX1	+	-0.514072	0.0349417	1.05993e-48	17304
BMI	11	cg00163198	130767760	SNX19 SNX19	-	0.616474	0.0419152	1.13377e-48	17304
BMI	21	cg02233071	36181046	RUNX1 RUNX1	+	-0.432183	0.0293869	1.15053e-48	17304
BMI	17	cg11047325	76354934	SOCS3	-	-0.329752	0.0224509	1.51616e-48	17304
BMI	10	cg25457000	4813681	NA	+	-0.49392	0.0336625	1.88764e-48	17304
BMI	1	cg11769062	2162893	SKI	-	-0.441104	0.0300674	1.94802e-48	17304
BMI	3	cg19432791	45894556	LZTFL1 LZTFL1	-	0.485449	0.0332067	4.1187e-48	17304
BMI	10	cg07504977	102131012	NA	-	0.56142	0.0384068	4.19557e-48	17304
BMI	7	cg10713220	36640882	AOAH-IT1 AOAH AOAH AOAH	+	-0.332195	0.0228082	9.03951e-48	17304
BMI	17	cg01597398	40250727	NA	+	-0.891603	0.0613291	1.32952e-47	17304
BMI	14	cg06943635	73695341	NA	+	-0.727925	0.0501671	1.99056e-47	17304
BMI	1	cg23466388	61890179	NFIA NFIA NFIA NFIA	-	0.684985	0.0472762	2.69337e-47	17304
BMI	17	cg18181703	76354621	SOCS3	-	-0.589401	0.0406859	2.78698e-47	17304
BMI	9	cg14649449	72660082	MAMDC2	-	-0.730617	0.0505366	4.25446e-47	17304
BMI	1	cg17942763	2163472	SKI	+	-0.863011	0.0597031	4.38642e-47	17304
BMI	10	cg07031236	73983766	ANAPC16 ANAPC16 ANAPC16 ANAPC16 ANAPC16 ANAPC16	-	0.630486	0.0436362	4.80527e-47	17304
BMI	8	cg19589396	103937374	NA	+	-0.526174	0.0364244	5.01941e-47	17304
BMI	15	cg06192883	52554171	MYO5C	-	0.584218	0.0404963	6.61027e-47	17304
BMI	7	cg21429551	30635762	GARS	+	-0.289359	0.0200593	6.72866e-47	17304
BMI	1	cg15564619	2163437	SKI	-	-0.569089	0.0395554	1.15986e-46	17304
BMI	19	cg02711608	47287964	SLC1A5 SLC1A5 SLC1A5 SLC1A5	+	-0.562281	0.0392872	3.37928e-46	17304
BMI	20	cg11614585	897050	ANGPT4	-	0.899588	0.063018	5.7126e-46	17304
BMI	5	cg06269415	112602827	MCC MCC	-	0.746564	0.0523001	5.752e-46	17304
BMI	7	cg22103219	101934892	SH2B2	-	-0.546498	0.038303	6.34035e-46	17304
BMI	10	cg12431339	73992901	ANAPC16 ANAPC16 ANAPC16 ANAPC16 ANAPC16 ANAPC16	+	-0.723516	0.0507726	8.13497e-46	17304
BMI	15	cg05219896	70492278	NA	+	-0.673283	0.0472881	9.67328e-46	17304
BMI	2	cg15910252	28904192	NA	+	-0.460182	0.0323242	9.87225e-46	17304
BMI	3	cg23032421	3152038	IL5RA IL5RA IL5RA IL5RA IL5RA IL5RA IL5RA IL5RA IL5RA IL5RA IL5RA IL5RA	+	-0.674115	0.0476081	2.91649e-45	17304
BMI	1	cg03856144	7705567	CAMTA1	-	-0.776731	0.0548799	3.18941e-45	17304
BMI	6	cg03982376	149806659	ZC3H12D	+	-0.43934	0.0310442	3.24457e-45	17304
BMI	9	cg00514596	130534101	SH2D3C SH2D3C SH2D3C	+	-0.807308	0.0570797	3.65804e-45	17304
BMI	11	cg00733441	119189717	NA	-	0.772214	0.0546001	3.68083e-45	17304
BMI	21	cg25705792	35320017	LINC00649 LINC00649	-	-0.676972	0.0480376	7.48128e-45	17304
BMI	10	cg01711619	122395671	MIR5694	-	0.671532	0.0476616	7.79658e-45	17304
BMI	11	cg04104358	12180973	MICAL2 MICAL2 MICAL2 MICAL2 MICAL2	-	0.552749	0.0392377	8.0623e-45	17304
BMI	15	cg02119938	78505051	ACSBG1	+	-0.265571	0.0188761	1.03703e-44	17304
BMI	6	cg07821355	116706621	DSE DSE	+	-0.788249	0.0560351	1.06846e-44	17304
BMI	11	cg16219649	68714011	NA	+	-0.793143	0.0563968	1.12094e-44	17304
BMI	7	cg01116541	139948872	NA	-	-0.664337	0.0472451	1.15438e-44	17304
BMI	15	cg07728579	83475013	FSD2	-	0.576789	0.0410212	1.16666e-44	17304
BMI	10	cg26033520	74004071	NA	+	0.413399	0.029409	1.23124e-44	17304
BMI	17	cg09832683	15013038	NA	-	0.41743	0.0297183	1.42909e-44	17304
BMI	1	cg25217710	156609523	NA	-	0.934897	0.0666816	2.05136e-44	17304
BMI	5	cg20710777	110411740	TSLP TSLP	-	-0.387306	0.0276381	2.25611e-44	17304
BMI	19	cg16307144	38704933	DPF1 DPF1 DPF1 DPF1	+	-0.437672	0.0312615	2.70927e-44	17304
BMI	5	cg26403843	158634085	RNF145	-	0.323509	0.0231339	3.39013e-44	17304
BMI	1	cg18391344	198902062	MIR181A1HG	-	0.255637	0.0182839	3.51665e-44	17304
BMI	20	cg09273716	35494835	NA	+	0.848396	0.0608039	5.22948e-44	17304
BMI	3	cg15546194	137800724	DZIP1L DZIP1L	+	0.788467	0.0565104	5.25801e-44	17304
BMI	19	cg16655795	42897238	NA	-	0.799029	0.0573755	7.56797e-44	17304
BMI	10	cg04852330	97723252	ENTPD1-AS1	+	0.812716	0.0584369	9.80641e-44	17304
BMI	1	cg10429891	27963618	NA	+	-0.869466	0.0625253	1.00472e-43	17304
BMI	13	cg18793412	38989650	NA	-	0.346096	0.0249137	1.21981e-43	17304
BMI	8	cg13518625	29522838	NA	+	-0.328113	0.0237119	2.57899e-43	17304
BMI	12	cg19918116	124326760	DNAH10	+	-0.825385	0.0596607	2.68035e-43	17304
BMI	17	cg02650017	47301614	PHOSPHO1 PHOSPHO1	+	-0.457385	0.0330742	2.89396e-43	17304
BMI	11	cg17418742	15602030	NA	-	0.590872	0.0427517	3.23302e-43	17304
BMI	11	cg02157636	68476835	MTL5	+	-0.888207	0.0643289	3.90381e-43	17304
BMI	7	cg26080684	72775853	NA	+	0.477476	0.0345911	4.11633e-43	17304
BMI	16	cg07263052	87808673	LOC102724467	+	0.377483	0.0273705	4.83991e-43	17304
BMI	2	cg02398240	128256334	IWS1	-	-0.572149	0.0414886	4.91395e-43	17304
BMI	16	cg16625765	29838413	MVP MVP	+	0.676691	0.0490938	5.40061e-43	17304
BMI	11	cg27652459	46709238	ARHGAP1	-	-0.636734	0.0462843	7.77391e-43	17304
BMI	6	cg03173502	15505345	JARID2	-	-0.342477	0.0248976	7.94954e-43	17304
BMI	4	cg23248055	56185	ZNF718 ZNF595 ZNF595 ZNF595 ZNF595 ZNF718 ZNF718	-	0.453328	0.0329689	8.53883e-43	17304
BMI	2	cg09019636	62964766	EHBP1 EHBP1 EHBP1 EHBP1	+	-0.631022	0.0459143	9.35657e-43	17304
BMI	16	cg09063556	66653795	CMTM4 CMTM4	-	0.629654	0.0458439	1.05408e-42	17304
BMI	16	cg24577873	57825554	KIFC3 KIFC3 KIFC3	-	0.839708	0.0611591	1.12627e-42	17304
BMI	2	cg20788426	219194421	PNKD CATIP-AS2 PNKD	+	-0.705097	0.0513711	1.19513e-42	17304
BMI	12	cg07214466	104892360	CHST11 CHST11	+	-0.477737	0.0348071	1.19936e-42	17304
BMI	5	cg20740133	106792666	EFNA5	-	0.568204	0.0414427	1.4654e-42	17304
BMI	1	cg21149269	25324171	NA	+	-0.47373	0.0346328	2.26416e-42	17304
BMI	11	cg22143324	44618358	CD82 CD82	+	-0.945525	0.0691872	2.68275e-42	17304
BMI	15	cg04847110	40620444	NA	+	-0.747146	0.0546819	2.78214e-42	17304
BMI	9	cg05241923	136010810	RALGDS	+	-0.583695	0.0427275	2.88325e-42	17304
BMI	21	cg12919873	38929815	NA	+	-0.37294	0.0273755	4.81418e-42	17304
BMI	7	cg19390658	30636176	GARS	+	-0.307832	0.0225978	4.87166e-42	17304
BMI	1	cg20849150	59522993	NA	+	-0.803479	0.0589875	4.94093e-42	17304
BMI	2	cg18097518	36932700	VIT VIT VIT VIT VIT	+	0.485092	0.0356214	5.15672e-42	17304
BMI	1	cg04762199	181048756	NA	+	0.590776	0.0434345	6.44494e-42	17304
BMI	7	cg20233834	50189155	C7orf72	-	-0.491438	0.0361473	7.00109e-42	17304
BMI	3	cg05746809	141131788	ZBTB38	+	-0.679203	0.0500298	9.10722e-42	17304
BMI	9	cg00442581	130733834	FAM102A	+	-0.50799	0.0374188	9.12966e-42	17304
BMI	2	cg07995927	161995135	TANK TANK	-	-0.444615	0.0328055	1.24019e-41	17304
BMI	11	cg08403095	15664034	LOC102724957	-	0.420763	0.0310639	1.38098e-41	17304
BMI	11	cg25212397	102184373	NA	-	-0.367125	0.0271155	1.49314e-41	17304
BMI	1	cg13222915	184598594	NA	-	-0.817942	0.0604779	1.81922e-41	17304
BMI	3	cg07133321	45607976	NA	-	0.632978	0.0468487	2.18186e-41	17304
BMI	14	cg14836555	24743391	NA	+	0.828778	0.0614213	2.77105e-41	17304
BMI	1	cg24795795	171449338	NA	-	0.418027	0.0309984	3.0804e-41	17304
BMI	3	cg26038971	14185774	NA	-	-0.424165	0.0315108	4.27828e-41	17304
BMI	9	cg12673638	134102723	NUP214	+	-0.938613	0.0697903	5.01691e-41	17304
BMI	8	cg04492909	102166926	NA	+	0.656995	0.0488597	5.18676e-41	17304
BMI	7	cg22413912	2255758	MAD1L1 MAD1L1 MAD1L1 MAD1L1 MAD1L1	-	-0.755476	0.0562973	7.45685e-41	17304
BMI	15	cg13081433	40617363	INAFM2 INAFM2	-	-0.668179	0.0498549	9.34597e-41	17304
BMI	2	cg05157335	231746728	NA	-	-0.353937	0.0264178	9.96625e-41	17304
BMI	1	cg15896207	227151807	ADCK3	+	0.651021	0.0486094	1.06159e-40	17304
BMI	16	cg07978331	75046041	ZNRF1	+	-0.63632	0.0475471	1.2125e-40	17304
BMI	2	cg10541774	137068792	NA	-	-0.333147	0.0249101	1.36611e-40	17304
BMI	1	cg01000850	209941843	TRAF3IP3 TRAF3IP3 TRAF3IP3 TRAF3IP3	+	-0.42747	0.0319832	1.53028e-40	17304
BMI	17	cg19957386	47836122	FAM117A	-	-0.593789	0.0444656	1.7846e-40	17304
BMI	7	cg04577162	73667397	RFC2 RFC2	+	0.761433	0.0570708	2.09296e-40	17304
BMI	21	cg05538032	43681915	ABCG1 ABCG1 ABCG1 ABCG1 ABCG1 ABCG1	+	0.647297	0.0485599	2.45532e-40	17304
BMI	17	cg21668652	55749538	MSI2	-	-0.488618	0.0366721	2.65467e-40	17304
BMI	1	cg23257987	221862794	NA	-	-0.456874	0.0343491	3.60499e-40	17304
BMI	13	cg11430223	42232607	VWA8	-	-0.747358	0.056194	3.66697e-40	17304
BMI	9	cg15659943	107631656	ABCA1	+	0.733268	0.0551493	3.84379e-40	17304
BMI	11	cg08110170	72474129	STARD10	-	-0.39388	0.0296565	4.66546e-40	17304
BMI	2	cg11827101	8468422	NA	-	-0.810325	0.0610797	5.66723e-40	17304
BMI	17	cg26651978	76965407	NA	-	-0.786955	0.0593921	7.04841e-40	17304
BMI	11	cg06178669	63334608	NA	+	-0.336284	0.0253826	7.19466e-40	17304
BMI	2	cg19017142	64431245	NA	-	-0.46408	0.0350479	7.92274e-40	17304
BMI	17	cg04161365	27230393	DHRS13	+	-1.02879	0.0777726	9.42389e-40	17304
BMI	1	cg07999371	26847004	NA	-	0.930231	0.0703311	9.63123e-40	17304
BMI	6	cg20052079	15504923	JARID2	+	-0.482147	0.0364933	1.16632e-39	17304
BMI	1	cg24805654	236319812	GPR137B	-	-0.840512	0.0637101	1.50032e-39	17304
BMI	2	cg17862961	60972890	NA	-	-0.742033	0.0562885	1.71282e-39	17304
BMI	11	cg12729894	1774378	HCCA2 CTSD	-	-0.626478	0.0475422	1.83823e-39	17304
BMI	1	cg09554443	167487762	CD247 CD247 CD247 CD247	+	-0.522476	0.0397061	2.34927e-39	17304
BMI	20	cg15833511	35256798	SLA2 SLA2	+	0.563125	0.042914	3.78311e-39	17304
BMI	3	cg09495478	44938102	TGM4	+	0.766532	0.0584204	3.84298e-39	17304
BMI	10	cg00238353	129785537	PTPRE	+	0.470527	0.035875	4.11507e-39	17304
BMI	16	cg16462073	28995843	SPNS1 LAT LAT LAT SPNS1 SPNS1 LAT SPNS1 SPNS1	-	-0.779161	0.0594961	5.32351e-39	17304
BMI	15	cg10381071	70391035	TLE3 TLE3 TLE3	-	-0.362982	0.0277224	5.50449e-39	17304
BMI	3	cg23655939	187454477	BCL6 BCL6	-	-0.956441	0.0730852	6.01243e-39	17304
BMI	5	cg16740022	141806006	LOC101926941	+	0.340624	0.0260647	7.629e-39	17304
BMI	11	cg04169527	9759805	SWAP70 SWAP70	+	0.684522	0.0523874	7.81404e-39	17304
BMI	8	cg09745633	58431924	NA	+	0.384548	0.0294357	8.07778e-39	17304
BMI	3	cg18098839	167742700	GOLIM4	-	-0.417056	0.0319962	1.1845e-38	17304
BMI	4	cg12623364	109038130	LEF1 LEF1 LEF1 LEF1	-	0.466309	0.0358061	1.37272e-38	17304
BMI	2	cg25834802	101791845	NA	+	-0.49928	0.0383409	1.3912e-38	17304
BMI	1	cg08884752	2162001	SKI	-	-0.669944	0.0515285	1.81995e-38	17304
BMI	17	cg19202384	79894511	PYCR1 PYCR1	-	-0.61719	0.0474718	1.82503e-38	17304
BMI	5	cg05351692	55884362	C5orf67	+	-0.795157	0.061163	1.83881e-38	17304
BMI	21	cg24843790	44727494	NA	+	-0.57954	0.0445897	1.92269e-38	17304
BMI	16	cg00549876	85890442	NA	+	0.70321	0.0541115	1.9633e-38	17304
BMI	3	cg23546566	159601363	SCHIP1 IQCJ-SCHIP1 IQCJ-SCHIP1 SCHIP1 SCHIP1 SCHIP1	-	-0.759653	0.0584601	1.99363e-38	17304
BMI	12	cg06547285	47630263	FAM113B	-	-0.582122	0.0448593	2.50847e-38	17304
BMI	16	cg22679812	70626213	IL34 IL34	-	0.93097	0.0718206	3.01287e-38	17304
BMI	3	cg02417857	181326706	SOX2OT	+	0.335028	0.0258629	3.35916e-38	17304
BMI	11	cg07136133	36422377	PRR5L PRR5L PRR5L PRR5L	+	-0.496796	0.0383666	3.59887e-38	17304
BMI	9	cg00622905	137283224	RXRA RXRA	+	-0.674129	0.0520746	3.75218e-38	17304
BMI	12	cg22770861	123956152	RILPL1 SNRNP35	-	-1.24454	0.0962084	4.24166e-38	17304
BMI	12	cg07343418	13741955	GRIN2B	-	0.502337	0.0388364	4.30946e-38	17304
BMI	1	cg07328569	61524438	NA	+	-0.537492	0.0415574	4.36376e-38	17304
BMI	8	cg24686420	48540511	SPIDR SPIDR SPIDR SPIDR	-	0.400701	0.0309948	4.69751e-38	17304
BMI	1	cg15776315	168341908	NA	+	0.537744	0.0415966	4.72118e-38	17304
BMI	4	cg10438589	14531493	NA	+	0.4679	0.0361986	4.8235e-38	17304
BMI	7	cg14578060	76434789	NA	+	-0.420825	0.0325608	4.92793e-38	17304
BMI	1	cg01778872	160181001	PEA15 PEA15 PEA15 PEA15 PEA15	+	-0.941167	0.0728723	5.53217e-38	17304
BMI	7	cg17871993	65673056	TPST1	-	0.643368	0.0499209	7.88282e-38	17304
BMI	11	cg09777883	112093696	NA	+	0.596351	0.0463762	1.13999e-37	17304
BMI	11	cg10927968	1807333	NA	+	0.403233	0.031372	1.22614e-37	17304
BMI	12	cg06559575	53490352	IGFBP6	-	-0.648193	0.0504316	1.23211e-37	17304
BMI	20	cg18219651	56033002	NA	-	-0.638067	0.0496571	1.28773e-37	17304
BMI	18	cg00205076	683501	ENOSF1 ENOSF1 ENOSF1	+	-0.470105	0.0365958	1.34801e-37	17304
BMI	5	cg06975262	171805000	SH3PXD2B SH3PXD2B	-	-0.664026	0.0517078	1.41887e-37	17304
BMI	17	cg02329670	6921400	MIR497 MIR195	+	-0.76643	0.0597975	1.94807e-37	17304
BMI	2	cg08088075	220264753	NA	+	0.641286	0.0500479	2.04111e-37	17304
BMI	3	cg18205786	188286699	LPP-AS1 LPP LPP LPP	+	0.619048	0.0483317	2.17924e-37	17304
BMI	21	cg01176028	43653234	ABCG1 ABCG1 ABCG1 ABCG1 ABCG1 ABCG1	+	0.585848	0.0457416	2.19479e-37	17304
BMI	12	cg22351187	52586089	KRT80 KRT80	+	-0.480569	0.0375287	2.26315e-37	17304
BMI	17	cg00534502	80822180	TBCD	+	-0.701795	0.0548138	2.32456e-37	17304
BMI	3	cg10587886	8361835	LMCD1-AS1	+	-0.321889	0.0251461	2.3992e-37	17304
BMI	7	cg04816311	1066650	C7orf50 C7orf50 C7orf50	+	0.41734	0.0326151	2.5526e-37	17304
BMI	16	cg07587674	90100568	GAS8 GAS8 GAS8 GAS8	+	-0.726125	0.0568094	3.05743e-37	17304
BMI	12	cg05671603	26424987	NA	-	-0.527752	0.0412961	3.13844e-37	17304
BMI	8	cg01198738	121597619	SNTB1	-	-0.415021	0.0324822	3.25358e-37	17304
BMI	5	cg17680767	73623208	NA	-	-0.52034	0.0407454	3.52809e-37	17304
BMI	19	cg12170787	1130965	SBNO2 SBNO2	-	-0.768247	0.0601713	3.65819e-37	17304
BMI	6	cg02216363	6277857	F13A1	-	-0.559596	0.0438508	3.96438e-37	17304
BMI	7	cg04817410	129992661	CPA5 CPA5 CPA5	-	-0.690148	0.0541276	4.55844e-37	17304
BMI	5	cg25437672	131601500	PDLIM4 PDLIM4	+	-0.777783	0.0610037	4.59392e-37	17304
BMI	2	cg01243072	43398171	NA	+	-0.465949	0.036553	4.74607e-37	17304
BMI	16	cg06207201	50701535	SNX20 SNX20	+	-0.694052	0.0544593	4.91742e-37	17304
BMI	7	cg03619256	105515219	ATXN7L1 ATXN7L1	-	-0.642548	0.0504407	5.28822e-37	17304
BMI	11	cg09737197	68607675	CPT1A CPT1A	+	-0.368189	0.0289673	7.559e-37	17304
BMI	11	cg14262884	43757533	HSD17B12	-	-0.514211	0.0404727	8.09468e-37	17304
BMI	19	cg06626124	11145418	SMARCA4 SMARCA4 SMARCA4 SMARCA4 SMARCA4 SMARCA4 SMARCA4	+	-0.755875	0.0595787	1.01782e-36	17304
BMI	2	cg11269166	172203847	METTL8	-	0.774823	0.0610837	1.04917e-36	17304
BMI	11	cg13177778	92900159	SLC36A4 SLC36A4	-	0.426485	0.0336255	1.0654e-36	17304
BMI	10	cg00498869	30736295	MAP3K8 MAP3K8	+	0.588715	0.0464183	1.07332e-36	17304
BMI	16	cg06946797	11422409	NA	+	-0.428989	0.0338494	1.20847e-36	17304
BMI	1	cg04625834	45273055	BTBD19 TCTEX1D4	-	-0.699676	0.0552241	1.26569e-36	17304
BMI	7	cg19968134	128454628	CCDC136 CCDC136	+	-0.801434	0.0632878	1.37282e-36	17304
BMI	3	cg20673358	55020495	CACNA2D3	-	0.571732	0.0451543	1.40058e-36	17304
BMI	5	cg03262246	133749006	CDKN2AIPNL	-	0.735694	0.0581063	1.41074e-36	17304
BMI	18	cg22675726	3179889	MYOM1 MYOM1	+	0.406862	0.0321427	1.46865e-36	17304
BMI	4	cg18152558	75956216	PARM1	+	0.324631	0.0256636	1.63472e-36	17304
BMI	8	cg16990252	19963288	NA	-	-0.433801	0.0343075	1.74158e-36	17304
BMI	2	cg13413819	43191888	NA	-	-0.679796	0.0537721	1.79262e-36	17304
BMI	6	cg17066943	34192320	NA	+	-0.503217	0.0398088	1.82292e-36	17304
BMI	10	cg11744787	45748876	NA	+	-0.774	0.0612364	1.85315e-36	17304
BMI	12	cg06898549	41083590	NA	-	0.357682	0.0283031	1.90047e-36	17304
BMI	12	cg16734615	64477193	SRGAP1	-	0.494082	0.039101	1.93698e-36	17304
BMI	13	cg20940217	21543210	NA	+	-0.345278	0.0273357	2.06322e-36	17304
BMI	4	cg00741986	2748332	TNIP2 TNIP2	-	-0.663528	0.052542	2.12903e-36	17304
BMI	17	cg07858756	9273972	STX8 STX8	-	-0.699178	0.0553715	2.1694e-36	17304
BMI	8	cg15682091	35719769	NA	+	0.49239	0.0390429	2.63664e-36	17304
BMI	14	cg07465699	104263793	PPP1R13B	-	0.547391	0.0434318	2.91823e-36	17304
BMI	14	cg04465408	95986678	NA	+	-0.796464	0.0632989	3.79241e-36	17304
BMI	14	cg16398761	74220238	C14orf43 C14orf43	+	-0.360378	0.0286848	4.8261e-36	17304
BMI	7	cg19261626	5739735	RNF216 RNF216	+	-0.345286	0.0274946	5.14138e-36	17304
BMI	3	cg01368219	54999791	CACNA2D3	+	0.557601	0.0444012	5.14633e-36	17304
BMI	20	cg17792970	49125445	PTPN1 PTPN1	+	0.749414	0.0597143	5.70665e-36	17304
BMI	1	cg14955070	156135027	SEMA4A SEMA4A SEMA4A SEMA4A	-	-0.427884	0.0341545	7.52237e-36	17304
BMI	22	cg01373461	25516157	KIAA1671	+	1.12455	0.0897673	7.57033e-36	17304
BMI	14	cg27102892	75791837	NA	+	0.718205	0.0573548	8.08054e-36	17304
BMI	17	cg19748455	76274856	LOC100996291	-	-0.435771	0.0348251	9.04393e-36	17304
BMI	7	cg01676795	75586348	POR	+	0.500878	0.0400313	9.15474e-36	17304
BMI	1	cg12593793	156074135	NA	+	-0.46544	0.0372023	9.27996e-36	17304
BMI	21	cg15669314	36012979	NA	+	-0.405748	0.032446	9.96913e-36	17304
BMI	14	cg04369622	67119468	GPHN GPHN	+	0.45559	0.0364482	1.06988e-35	17304
BMI	17	cg01130991	46510392	NA	+	0.445843	0.0356864	1.15742e-35	17304
BMI	1	cg15475466	204484113	MDM4 MDM4 MDM4 MDM4 MDM4 MDM4 MDM4	+	0.554328	0.0443706	1.1603e-35	17304
BMI	19	cg01887846	10655644	ATG4D ATG4D ATG4D ATG4D ATG4D ATG4D ATG4D ATG4D	-	0.550478	0.0440779	1.22557e-35	17304
BMI	17	cg08666577	58243578	NA	-	-0.75821	0.0607217	1.25836e-35	17304
BMI	17	cg05418719	54676595	NA	-	-0.669716	0.0536531	1.32779e-35	17304
BMI	21	cg11525951	43641170	ABCG1 ABCG1 ABCG1 ABCG1 ABCG1 ABCG1	+	0.439169	0.0351994	1.42567e-35	17304
BMI	7	cg00420390	2256023	MAD1L1 MAD1L1 MAD1L1 MAD1L1 MAD1L1	+	-0.423578	0.0339653	1.53029e-35	17304
BMI	6	cg10975897	15504844	JARID2	+	-0.538163	0.0432278	1.99742e-35	17304
BMI	3	cg24831110	157003521	VEPH1 VEPH1 VEPH1	+	0.715688	0.0575076	2.10914e-35	17304
BMI	3	cg18194850	67699305	SUCLG2	+	0.372543	0.0299381	2.14485e-35	17304
BMI	19	cg02370334	17955786	JAK3	+	-0.43863	0.035278	2.43507e-35	17304
BMI	19	cg00994936	1423902	DAZAP1 DAZAP1	-	0.451188	0.0363124	2.70002e-35	17304
BMI	20	cg26326160	41921081	NA	-	0.411945	0.0331682	2.8832e-35	17304
BMI	10	cg02451866	71251604	TSPAN15	-	0.715249	0.0576403	3.30638e-35	17304
BMI	2	cg19896232	19435289	NA	+	0.515353	0.04154	3.41618e-35	17304
BMI	20	cg15651928	32290811	PXMP4 PXMP4	-	0.564709	0.045525	3.49396e-35	17304
BMI	21	cg22635096	46550644	ADARB1 ADARB1 ADARB1 ADARB1 ADARB1 ADARB1 ADARB1	+	0.556438	0.0448828	3.80073e-35	17304
BMI	15	cg15488912	41806372	LTK LTK LTK	+	-0.776575	0.0626538	3.93756e-35	17304
BMI	16	cg00889210	14280183	MKL2 MKL2	+	0.453735	0.0366472	4.65465e-35	17304
BMI	8	cg11474081	129234520	NA	-	0.554672	0.044806	4.75637e-35	17304
BMI	1	cg20875625	112159392	NA	+	-0.44692	0.0361148	5.0249e-35	17304
BMI	2	cg07395668	45798295	SRBD1	+	0.472298	0.0382095	5.98779e-35	17304
BMI	10	cg23761815	73083123	SLC29A3	+	0.60395	0.0488715	6.20115e-35	17304
BMI	12	cg07049121	50373783	NA	-	0.66981	0.0542117	6.39391e-35	17304
BMI	5	cg16151960	133890280	PHF15	+	-0.851834	0.0690023	7.27066e-35	17304
BMI	10	cg26955383	105218660	CALHM1	-	0.517754	0.0419663	7.98866e-35	17304
BMI	1	cg17822325	31896462	SERINC2	-	0.422634	0.0342686	8.43281e-35	17304
BMI	1	cg21131989	88319865	NA	+	-0.547606	0.0444045	8.50884e-35	17304
BMI	6	cg08148645	52355118	EFHC1 EFHC1 EFHC1	+	0.53641	0.043503	8.69955e-35	17304
BMI	11	cg14209264	64382444	NRXN2 NRXN2 NRXN2	+	0.700137	0.0567942	9.00632e-35	17304
BMI	22	cg20897301	36725023	MYH9	-	-0.674002	0.0547118	9.99877e-35	17304
BMI	17	cg09664445	2612406	KIAA0664	+	0.894431	0.0726868	1.1852e-34	17304
BMI	11	cg10413305	122540748	UBASH3B	+	0.62533	0.0508359	1.24956e-34	17304
BMI	1	cg00754432	118766252	NA	+	0.512507	0.0416726	1.2894e-34	17304
BMI	6	cg19494100	18387313	RNF144B	+	-0.948284	0.0771183	1.32025e-34	17304
BMI	10	cg25883477	28310391	NA	-	-0.55452	0.0451048	1.36062e-34	17304
BMI	8	cg07960624	119208486	SAMD12	-	-0.386947	0.0314862	1.44009e-34	17304
BMI	11	cg11115026	209728	RIC8A RIC8A	-	0.829892	0.067556	1.52915e-34	17304
BMI	7	cg03068497	30635838	GARS	-	-0.272406	0.0221839	1.62679e-34	17304
BMI	5	cg19622345	161923051	NA	-	0.40096	0.0326663	1.7301e-34	17304
BMI	17	cg17739917	38477572	RARA RARA RARA	-	0.455089	0.0370858	1.79884e-34	17304
BMI	1	cg12547807	9473751	NA	+	-0.521489	0.0425767	2.38381e-34	17304
BMI	9	cg04393623	139871820	PTGDS	+	-0.755	0.061651	2.43907e-34	17304
BMI	12	cg16986643	52025687	SCN8A SCN8A	+	0.511832	0.0417958	2.44913e-34	17304
BMI	20	cg22559900	49125450	PTPN1 PTPN1	+	0.596214	0.0486945	2.51065e-34	17304
BMI	12	cg27080917	11978350	ETV6 RNU6-19P	+	-0.449095	0.0367198	2.96706e-34	17304
BMI	4	cg27108109	57524204	HOPX HOPX HOPX	+	-0.586262	0.0479465	3.07408e-34	17304
BMI	18	cg16025200	71806847	FBXO15 FBXO15	-	0.617775	0.0505363	3.19033e-34	17304
BMI	4	cg20493906	106113303	TET2 TET2 TET2-AS1	+	0.531894	0.0435609	3.78527e-34	17304
BMI	14	cg04569152	21555603	FLJ10357	+	-0.547241	0.04486	4.35299e-34	17304
BMI	2	cg26253134	70751721	TGFA TGFA	+	-0.673508	0.0552184	4.44405e-34	17304
BMI	19	cg26470501	45252955	BCL3	+	-0.570036	0.0467398	4.51005e-34	17304
BMI	14	cg00431146	102532653	NA	-	-0.961227	0.0788435	4.75607e-34	17304
BMI	9	cg08635575	80189185	GNA14	+	0.543321	0.0445687	4.81239e-34	17304
BMI	10	cg22488718	30876912	NA	+	-0.712049	0.0584329	5.1059e-34	17304
BMI	12	cg25358033	113714589	TPCN1 TPCN1 TPCN1	-	0.715023	0.058706	5.49354e-34	17304
BMI	8	cg20907614	29914963	NA	+	-0.422783	0.0347558	6.6202e-34	17304
BMI	20	cg09092525	58570133	CDH26 CDH26	+	-0.510354	0.041961	6.76619e-34	17304
BMI	13	cg16969872	79968324	RBM26	-	-0.411968	0.0338754	6.87409e-34	17304
BMI	12	cg01534547	95599660	FGD6	-	0.636083	0.0523067	6.92824e-34	17304
BMI	8	cg19500225	8402640	NA	-	0.672673	0.055329	7.18013e-34	17304
BMI	6	cg03957124	37016869	NA	+	-0.741204	0.0609659	7.18219e-34	17304
BMI	11	cg17820586	12181422	MICAL2 MICAL2 MICAL2 MICAL2 MICAL2	+	0.756834	0.0622745	7.58376e-34	17304
BMI	3	cg03226083	13287525	NA	-	-0.57934	0.0476745	7.69566e-34	17304
BMI	11	cg17260706	118782879	BCL9L	+	-0.790416	0.0650493	7.78531e-34	17304
BMI	17	cg13574086	17695442	RAI1	+	-0.849376	0.0699256	8.18936e-34	17304
BMI	11	cg27645777	131056072	NA	+	-0.87222	0.0718278	8.55943e-34	17304
BMI	12	cg24505802	120308482	CIT CIT	-	-0.880777	0.0725404	8.69836e-34	17304
BMI	7	cg16735495	105690812	NA	-	-0.654965	0.0539567	9.03864e-34	17304
BMI	15	cg14798967	48874772	FBN1	+	-0.501248	0.0412962	9.13024e-34	17304
BMI	12	cg06533408	69139618	SLC35E3	+	-0.414809	0.0342042	1.0365e-33	17304
BMI	5	cg23425831	127538164	NA	+	-0.861628	0.0710559	1.05357e-33	17304
BMI	1	cg06525611	70395527	LRRC7	-	0.469286	0.0387203	1.13537e-33	17304
BMI	1	cg01174827	36615864	TRAPPC3 TRAPPC3 TRAPPC3 TRAPPC3 TRAPPC3 TRAPPC3 TRAPPC3	-	-0.746896	0.0616336	1.15679e-33	17304
BMI	5	cg07190151	58338574	PDE4D PDE4D PDE4D PDE4D PDE4D PDE4D	-	-0.698494	0.0576541	1.20067e-33	17304
BMI	14	cg17705647	89866189	FOXN3 FOXN3	-	-0.520364	0.042968	1.27163e-33	17304
BMI	1	cg16663980	158809049	MNDA	+	0.469862	0.0388686	1.65926e-33	17304
BMI	7	cg03358113	2253070	MAD1L1 MAD1L1 MAD1L1	-	-0.657801	0.0544254	1.70364e-33	17304
BMI	5	cg26352615	111482162	NA	-	0.57643	0.0477358	1.94237e-33	17304
BMI	11	cg17391692	62402292	GANAB GANAB GANAB GANAB GANAB GANAB GANAB GANAB GANAB GANAB	+	-0.501842	0.0416239	2.437e-33	17304
BMI	2	cg12001357	233410852	CHRNG	+	-0.345709	0.0287193	3.06633e-33	17304
BMI	1	cg06000943	110632445	LINC01397	+	0.530094	0.0440565	3.27064e-33	17304
BMI	6	cg14058851	15505949	JARID2	-	-0.464315	0.0385961	3.35129e-33	17304
BMI	3	cg21506763	38060329	PLCD1 PLCD1 PLCD1	-	0.661788	0.0550112	3.35265e-33	17304
BMI	12	cg23320499	12659177	DUSP16	-	0.800432	0.0665875	3.74893e-33	17304
BMI	1	cg12492197	45273007	BTBD19 TCTEX1D4	+	-0.881089	0.0733192	3.91375e-33	17304
BMI	12	cg22488164	14716910	PLBD1	+	0.427454	0.0355728	3.95299e-33	17304
BMI	1	cg20777437	54619703	CDCP2	+	-0.763205	0.06352	4.00763e-33	17304
BMI	6	cg12712122	88435312	NA	+	0.407242	0.0339093	4.27875e-33	17304
BMI	8	cg12765376	6502531	MCPH1-AS1	-	-0.72056	0.0600178	4.48641e-33	17304
BMI	2	cg15075241	10587052	SNORA80B ODC1	-	0.551333	0.0459274	4.55871e-33	17304
BMI	11	cg03107649	109695805	NA	+	0.286328	0.0238533	4.59884e-33	17304
BMI	15	cg16519100	83869266	HDGFRP3	-	-0.378402	0.031528	4.68834e-33	17304
BMI	3	cg08926477	171918983	FNDC3B FNDC3B	+	-0.407774	0.0339965	5.13218e-33	17304
BMI	7	cg23068772	30737061	NA	+	-0.578773	0.0482707	5.41069e-33	17304
BMI	1	cg12620005	51779655	TTC39A TTC39A	+	-0.618536	0.0516107	5.77827e-33	17304
BMI	1	cg01355089	93495018	NA	+	0.488593	0.0407909	6.25947e-33	17304
BMI	16	cg03746015	11141000	CLEC16A	+	-0.275673	0.0230266	6.72955e-33	17304
BMI	18	cg17420142	32702783	MAPRE2 MAPRE2 MAPRE2 MAPRE2 MAPRE2	+	-0.453123	0.0378512	6.79141e-33	17304
BMI	1	cg03050965	101705237	S1PR1	-	-0.694686	0.0580715	7.52168e-33	17304
BMI	2	cg24166814	56067277	NA	+	0.413248	0.0345851	8.87807e-33	17304
BMI	14	cg20184330	74228393	ELMSAN1 ELMSAN1	+	-0.577213	0.0483506	1.00794e-32	17304
BMI	10	cg09376613	102087334	PKD2L1 PKD2L1	+	0.666821	0.0558573	1.00955e-32	17304
BMI	17	cg02775989	47465656	NA	+	0.375338	0.0314557	1.07991e-32	17304
BMI	3	cg03929796	52231840	ALAS1 ALAS1	+	-0.405621	0.0339978	1.09923e-32	17304
BMI	1	cg05141280	110078630	NA	-	0.450565	0.0377681	1.11237e-32	17304
BMI	14	cg08373547	52794541	PTGER2	-	0.335039	0.0281037	1.22732e-32	17304
BMI	9	cg02716826	33447032	SUGT1P1 AQP3	-	-0.50702	0.0425536	1.32912e-32	17304
BMI	9	cg04283770	130534250	SH2D3C SH2D3C SH2D3C	-	-0.805574	0.0676445	1.42595e-32	17304
BMI	3	cg03358636	197474006	KIAA0226	-	0.383009	0.032201	1.69672e-32	17304
BMI	4	cg12769615	95653156	NA	-	0.440341	0.037027	1.7349e-32	17304
BMI	1	cg15323828	226053673	TMEM63A	-	-0.672082	0.0565842	2.07021e-32	17304
BMI	6	cg24961061	109006376	NA	-	-0.520391	0.0438162	2.09161e-32	17304
BMI	14	cg11571108	24863662	NA	+	0.528735	0.0445357	2.2067e-32	17304
BMI	2	cg08465799	121384080	NA	-	0.400987	0.0337856	2.3031e-32	17304
BMI	11	cg27641084	68520892	NA	+	-0.592886	0.0499662	2.38137e-32	17304
BMI	11	cg01438090	30502936	MPPED2 MPPED2	-	-0.339243	0.0285907	2.3881e-32	17304
BMI	19	cg17585440	2052181	MKNK2 MKNK2	-	-0.884933	0.0745834	2.40181e-32	17304
BMI	1	cg26965801	200122591	NR5A2 NR5A2 NR5A2	+	-0.343212	0.0289305	2.45067e-32	17304
BMI	10	cg12450316	48362170	ZNF488	-	0.467507	0.0394239	2.59573e-32	17304
BMI	1	cg13597043	90165225	LRRC8C	+	-0.401815	0.0338963	2.72909e-32	17304
BMI	10	cg00199799	130894873	NA	+	-0.354324	0.0298955	2.79922e-32	17304
BMI	6	cg16100392	132931717	TAAR3	+	0.458717	0.0387223	2.99709e-32	17304
BMI	10	cg26903873	75635186	CAMK2G CAMK2G CAMK2G CAMK2G CAMK2G CAMK2G	+	-0.707235	0.0597109	3.0692e-32	17304
BMI	5	cg08542560	14671841	OTULIN	-	-0.415018	0.0350427	3.10987e-32	17304
BMI	2	cg01883046	174890420	NA	+	-0.634973	0.053628	3.21813e-32	17304
BMI	6	cg24408769	15506085	JARID2	-	-0.457288	0.0386314	3.33811e-32	17304
BMI	7	cg11913482	31036170	NA	+	-0.536473	0.0453366	3.50429e-32	17304
BMI	10	cg08082666	12264077	CDC123	+	-0.52714	0.0445783	3.85489e-32	17304
BMI	1	cg20545490	17697680	PADI6	+	0.501357	0.0423987	3.86483e-32	17304
BMI	11	cg15292513	12257627	MICAL2 MICAL2 MICAL2 MICAL2 MICAL2 MICAL2	+	-0.564626	0.0477589	3.9751e-32	17304
BMI	17	cg13343932	76355061	SOCS3 LOC101928674 LOC101928674	+	-0.322027	0.0272525	4.26832e-32	17304
BMI	7	cg00277397	71800412	CALN1 CALN1	-	-0.439415	0.037189	4.30192e-32	17304
BMI	17	cg12830963	6766498	ALOX12P2	+	-0.761086	0.064491	5.09363e-32	17304
BMI	6	cg07481398	149806652	ZC3H12D	+	-0.388263	0.0329111	5.34661e-32	17304
BMI	2	cg05413285	151537993	NA	+	0.482863	0.0409395	5.52311e-32	17304
BMI	1	cg16594806	59473943	NA	-	-0.473761	0.0401712	5.58904e-32	17304
BMI	12	cg24481182	97052035	CFAP54	+	0.464178	0.0393848	6.12899e-32	17304
BMI	22	cg12727018	46436665	LOC100271722	-	0.659557	0.055998	6.69514e-32	17304
BMI	17	cg23510258	80840821	TBCD	-	0.54626	0.0463874	6.86755e-32	17304
BMI	5	cg16156591	150466839	TNIP1 TNIP1 TNIP1	+	-0.402454	0.034181	7.01761e-32	17304
BMI	2	cg27216853	10205672	CYS1	+	0.570697	0.0484832	7.28591e-32	17304
BMI	1	cg10014405	16012344	PLEKHM2	+	0.516903	0.0439351	7.80918e-32	17304
BMI	6	cg20479210	83964209	ME1	-	0.420123	0.0357132	7.93073e-32	17304
BMI	7	cg09397583	135178205	CNOT4 CNOT4 CNOT4 CNOT4 CNOT4 CNOT4	+	-0.484166	0.0411648	8.13321e-32	17304
BMI	16	cg07808610	68266514	ESRP2	+	-0.861261	0.0732375	8.31064e-32	17304
BMI	11	cg17032689	102175583	NA	+	-0.845526	0.0719232	8.69873e-32	17304
BMI	17	cg04595884	58870064	BCAS3 BCAS3	-	0.558892	0.0475685	9.41392e-32	17304
BMI	7	cg16640730	133662918	EXOC4	-	0.63532	0.054096	9.97462e-32	17304
BMI	17	cg24069072	75281339	SEPT9 SEPT9	-	-0.727947	0.0619899	1.01278e-31	17304
BMI	6	cg08666707	41456441	NA	+	-0.620259	0.0528386	1.06448e-31	17304
BMI	14	cg17221251	98164265	NA	-	-0.5381	0.0458565	1.11992e-31	17304
BMI	3	cg26859083	55002054	LRTM1 CACNA2D3	-	0.333748	0.0284459	1.14231e-31	17304
BMI	11	cg24127477	69044776	NA	+	0.606038	0.0516687	1.18922e-31	17304
BMI	2	cg19114721	103126336	SLC9A4	+	-0.209963	0.0179151	1.32822e-31	17304
BMI	15	cg07037944	64290807	DAPK2	-	-0.535165	0.0456715	1.36219e-31	17304
BMI	7	cg01975495	100779017	SERPINE1 SERPINE1	-	0.376347	0.0321365	1.47543e-31	17304
BMI	3	cg06285391	48075540	MAP4 MAP4 MAP4	-	0.715182	0.0610789	1.50565e-31	17304
BMI	2	cg21946195	86012225	ATOH8	+	-0.570481	0.0487273	1.53272e-31	17304
BMI	2	cg07502661	43398339	NA	+	-0.640118	0.054696	1.6143e-31	17304
BMI	1	cg25094008	28501825	PTAFR PTAFR PTAFR PTAFR	+	0.375466	0.0321003	1.74292e-31	17304
BMI	12	cg16763552	12185414	NA	+	-0.605693	0.0518016	1.82778e-31	17304
BMI	16	cg04277040	80603851	LINC01227 LINC01227	-	0.544623	0.0465867	1.87203e-31	17304
BMI	14	cg15831217	79542386	NRXN3 NRXN3	-	-0.440241	0.0376766	2.00284e-31	17304
BMI	10	cg04421374	89414229	NA	+	0.563185	0.0482022	2.02461e-31	17304
BMI	11	cg22385325	66094077	NA	-	0.444244	0.0380267	2.0578e-31	17304
BMI	9	cg08792700	86911279	SLC28A3 SLC28A3 SLC28A3	-	-0.314807	0.0269496	2.08417e-31	17304
BMI	1	cg02669047	206931233	NA	-	-0.28584	0.024478	2.182e-31	17304
BMI	1	cg20378147	32050627	TINAGL1 TINAGL1 TINAGL1 TINAGL1 TINAGL1 TINAGL1	-	0.320909	0.0274897	2.27555e-31	17304
BMI	3	cg01004980	48883069	PRKAR2A	+	0.492877	0.0422745	2.7056e-31	17304
BMI	20	cg23502963	5061118	NA	+	0.583983	0.0500986	2.77845e-31	17304
BMI	19	cg22304262	47287778	SLC1A5 SLC1A5 SLC1A5	+	-0.410686	0.035319	3.88296e-31	17304
BMI	3	cg09074025	188286773	LPP-AS1 LPP LPP LPP	+	0.759184	0.0652917	3.8984e-31	17304
BMI	20	cg06566477	61078502	NA	+	0.483339	0.0415822	4.07779e-31	17304
BMI	17	cg09004999	46872075	TTLL6 TTLL6	+	0.630835	0.0542823	4.18869e-31	17304
BMI	2	cg04011474	28904455	NA	-	-0.497762	0.0428646	4.64811e-31	17304
BMI	2	cg27024363	233979233	INPP5D INPP5D	-	-0.81396	0.0701575	5.25192e-31	17304
BMI	12	cg02108045	93962028	SOCS2-AS1	+	0.725182	0.0625445	5.71238e-31	17304
BMI	11	cg09708200	15638685	NA	-	0.351079	0.0302831	5.80754e-31	17304
BMI	8	cg25392060	142297121	NA	-	0.621536	0.0536239	5.98287e-31	17304
BMI	2	cg09259843	25452362	NA	-	-0.645499	0.0557057	6.19354e-31	17304
BMI	7	cg16661213	142334093	NA	+	-0.490094	0.0423015	6.33297e-31	17304
BMI	3	cg25858982	153091368	NA	+	-0.529434	0.0457341	7.05976e-31	17304
BMI	15	cg03668240	52581908	MYO5C	-	-0.552619	0.047756	7.44916e-31	17304
BMI	14	cg01110520	77391057	NA	-	0.790578	0.068322	7.4801e-31	17304
BMI	16	cg24382141	67944348	PSKH1	-	-0.566288	0.0489445	7.5998e-31	17304
BMI	9	cg08451817	72660665	MAMDC2 MAMDC2	-	-0.767443	0.0663492	7.89218e-31	17304
BMI	4	cg04002038	56097	ZNF718 ZNF595 ZNF595 ZNF595 ZNF595 ZNF718 ZNF718	-	0.541626	0.0468556	8.58167e-31	17304
BMI	9	cg09364595	139457749	NA	+	-0.583302	0.0504673	8.72749e-31	17304
BMI	8	cg15781076	103437148	NA	-	-0.623068	0.0539469	9.61428e-31	17304
BMI	8	cg11693611	72832245	MSC-AS1 MSC-AS1	-	0.491497	0.0425938	1.085e-30	17304
BMI	3	cg16350622	132631089	NA	+	0.374698	0.0324738	1.09385e-30	17304
BMI	15	cg09897881	86195808	AKAP13 AKAP13 AKAP13	+	-0.492852	0.0427141	1.09485e-30	17304
BMI	21	cg14369893	46501109	ADARB1 ADARB1 ADARB1 ADARB1 ADARB1 ADARB1 ADARB1 ADARB1	-	-0.354839	0.0307633	1.14541e-30	17304
BMI	14	cg09057405	24820950	NA	-	0.433782	0.0376131	1.16833e-30	17304
BMI	22	cg18972676	40784025	SGSM3 SGSM3	-	0.490418	0.0425282	1.18392e-30	17304
BMI	1	cg16704920	2169407	SKI	-	-0.683594	0.0593065	1.25595e-30	17304
BMI	1	cg13997435	153538406	S100A2	-	-0.744328	0.0645809	1.27002e-30	17304
BMI	6	cg12577411	15551489	DTNBP1 DTNBP1 DTNBP1	+	-0.601018	0.0521582	1.30758e-30	17304
BMI	2	cg09943385	235910985	SH3BP4	+	-0.50062	0.0434834	1.46851e-30	17304
BMI	2	cg06876354	121020189	RALB	+	0.821542	0.0714066	1.60606e-30	17304
BMI	1	cg27634845	90823816	NA	+	-0.330508	0.0287301	1.6285e-30	17304
BMI	3	cg00948664	48935316	SLC25A20	+	-0.373903	0.0325047	1.64499e-30	17304
BMI	2	cg01953698	230148091	NA	-	0.378293	0.0328967	1.71474e-30	17304
BMI	5	cg21123686	64399755	NA	-	-0.733819	0.0638414	1.81662e-30	17304
BMI	6	cg27395200	32942710	BRD2 BRD2	-	0.564361	0.0491068	1.85633e-30	17304
BMI	2	cg11591807	118888717	NA	-	0.310525	0.0270201	1.85885e-30	17304
BMI	2	cg07346751	174223564	CDCA7 CDCA7 CDCA7 CDCA7	+	0.511045	0.044474	1.89181e-30	17304
BMI	12	cg05293861	4262708	NA	+	-0.364548	0.031737	1.98878e-30	17304
BMI	6	cg20650539	107363798	C6orf203 C6orf203 C6orf203	+	0.580279	0.0505198	1.99708e-30	17304
BMI	21	cg20786944	29606019	NA	+	-0.849409	0.0740004	2.18188e-30	17304
BMI	8	cg21407367	134188492	NA	+	0.488827	0.0426075	2.32838e-30	17304
BMI	10	cg27466869	26841651	APBB1IP	-	-0.751116	0.065553	2.75369e-30	17304
BMI	3	cg15934140	4873433	ITPR1 ITPR1 ITPR1	+	-0.478654	0.0417803	2.80726e-30	17304
BMI	16	cg00014380	4424290	VASN CORO7-PAM16 CORO7 CORO7 CORO7	-	0.45371	0.0396147	2.91884e-30	17304
BMI	18	cg15871086	56526595	NA	+	0.466107	0.0407109	3.05048e-30	17304
BMI	17	cg20718051	73869139	NA	-	-0.680377	0.0594261	3.05291e-30	17304
BMI	6	cg14053651	111551041	NA	-	-0.342787	0.0299431	3.09449e-30	17304
BMI	1	cg10055680	61352854	NA	+	0.484154	0.0423051	3.22573e-30	17304
BMI	6	cg15140236	126238934	NCOA7 NCOA7 NCOA7 NCOA7 NCOA7 NCOA7	+	-0.704026	0.0615194	3.239e-30	17304
BMI	11	cg17486446	2986575	SNORA54 NAP1L4	+	0.277184	0.0242315	3.42953e-30	17304
BMI	19	cg21979972	30327439	NA	-	0.711158	0.0621819	3.51884e-30	17304
BMI	14	cg07200410	35885344	NA	+	-0.435062	0.0380443	3.5617e-30	17304
BMI	5	cg08353615	137151533	NA	+	0.421496	0.0368667	3.6741e-30	17304
BMI	13	cg09244312	42120657	NA	-	-0.628098	0.0549401	3.69702e-30	17304
BMI	10	cg16733226	12447269	CAMK1D CAMK1D	+	-0.227062	0.0198726	3.98255e-30	17304
BMI	8	cg02715788	119974400	NA	+	-0.542621	0.0475221	4.34441e-30	17304
BMI	2	cg04813347	218937178	RUFY4 RUFY4	+	0.468804	0.0410981	4.94408e-30	17304
BMI	1	cg15410741	65363974	JAK1	+	-0.479568	0.0420569	5.18203e-30	17304
BMI	15	cg21414092	81248254	MESDC2 MESDC2	+	-0.585651	0.051378	5.42094e-30	17304
BMI	11	cg09578155	68141470	LRP5	-	-0.790329	0.0693358	5.44013e-30	17304
BMI	1	cg18881264	42201374	HIVEP3 HIVEP3	-	-0.791253	0.0694321	5.59727e-30	17304
BMI	14	cg26081786	34650335	NA	-	0.555792	0.0487772	5.69842e-30	17304
BMI	14	cg00218090	100485810	NA	-	0.373414	0.032778	5.84903e-30	17304
BMI	1	cg10092518	57670054	DAB1	-	-0.423519	0.0372333	7.13628e-30	17304
BMI	22	cg09154528	50154745	NA	+	-0.509379	0.0447966	7.45158e-30	17304
BMI	1	cg13750140	41688346	SCMH1 SCMH1 SCMH1 SCMH1	+	0.441475	0.0388353	7.71539e-30	17304
BMI	18	cg06991118	9117348	NDUFV2	+	-0.341447	0.0300527	8.28683e-30	17304
BMI	21	cg12543096	43722429	NA	-	0.485238	0.0427094	8.30534e-30	17304
BMI	18	cg00353899	59999037	TNFRSF11A TNFRSF11A TNFRSF11A TNFRSF11A TNFRSF11A	-	0.677066	0.0596158	8.71447e-30	17304
BMI	11	cg26446803	1807232	NA	+	0.550074	0.0484451	8.97288e-30	17304
BMI	19	cg18763911	15561037	WIZ	+	-0.570286	0.0502443	9.42364e-30	17304
BMI	10	cg11119406	96881724	NA	+	-0.572456	0.0504373	9.46809e-30	17304
BMI	17	cg03037271	40548565	NA	-	0.574985	0.0506954	1.03551e-29	17304
BMI	17	cg25935834	36571512	NA	+	-0.801495	0.070737	1.17753e-29	17304
BMI	12	cg20722088	89742886	DUSP6 DUSP6	+	0.290589	0.0256576	1.24592e-29	17304
BMI	5	cg00602326	31427700	RNASEN RNASEN	-	-0.407196	0.0359534	1.24598e-29	17304
BMI	21	cg23206332	35654805	NA	+	-0.605988	0.0535294	1.31828e-29	17304
BMI	1	cg20248822	19922867	C1orf151	+	-0.562787	0.0497258	1.36152e-29	17304
BMI	9	cg21479734	134469326	RAPGEF1 RAPGEF1 RAPGEF1	-	-0.812052	0.0717913	1.466e-29	17304
BMI	3	cg01020331	71540688	FOXP1 FOXP1 FOXP1 FOXP1 FOXP1	-	-0.498705	0.0440957	1.49398e-29	17304
BMI	11	cg03576380	112003641	NA	+	0.645572	0.0570914	1.52661e-29	17304
BMI	3	cg25221975	13663444	FBLN2 FBLN2 FBLN2	+	0.429951	0.038037	1.60099e-29	17304
BMI	1	cg01527470	156104602	LMNA LMNA LMNA LMNA LMNA LMNA LMNA LMNA LMNA LMNA LMNA LMNA LMNA LMNA	-	0.862846	0.0763453	1.63037e-29	17304
BMI	6	cg17936938	7866213	BMP6	+	0.5824	0.0515406	1.6688e-29	17304
BMI	3	cg23320029	171004750	TNIK TNIK TNIK TNIK TNIK TNIK TNIK TNIK	+	-0.386281	0.034185	1.67058e-29	17304
BMI	19	cg24843003	1409547	DAZAP1 DAZAP1	+	0.713215	0.0631957	1.95484e-29	17304
BMI	12	cg15001240	27615408	NA	-	-0.518144	0.0459125	1.9627e-29	17304
BMI	2	cg22402378	107449852	ST6GAL2 ST6GAL2 ST6GAL2	+	-0.312855	0.0277441	2.17342e-29	17304
BMI	6	cg17501395	149806331	ZC3H12D	-	-0.246137	0.0218527	2.51625e-29	17304
BMI	5	cg18877735	88572898	NA	-	-0.586408	0.0520639	2.52185e-29	17304
BMI	7	cg07904865	1127420	GPER C7orf50 C7orf50 C7orf50 GPER GPER	+	0.402733	0.0357657	2.60651e-29	17304
BMI	12	cg07583010	76577332	NA	-	0.424286	0.0377177	2.96048e-29	17304
BMI	4	cg23045716	1201881	LOC100130872 LOC100130872-SPON2	-	-0.467835	0.0416024	3.0841e-29	17304
BMI	19	cg23493133	50056114	NA	+	0.481379	0.0428104	3.11596e-29	17304
BMI	1	cg16029189	201504437	NA	-	-0.660344	0.0587275	3.12426e-29	17304
BMI	4	cg08798317	84133835	NA	+	0.454023	0.0404034	3.37891e-29	17304
BMI	20	cg04650271	897024	ANGPT4	-	0.685178	0.0609782	3.40976e-29	17304
BMI	4	cg07647154	129346203	NA	+	0.518532	0.0461603	3.53332e-29	17304
BMI	3	cg16315329	50648706	CISH MAPKAPK3 CISH	-	-0.449266	0.0399957	3.55003e-29	17304
BMI	2	cg27363347	129151868	NA	+	0.746427	0.066466	3.65765e-29	17304
BMI	2	cg27260958	11496920	NA	+	0.563816	0.0502192	3.78693e-29	17304
BMI	20	cg21602826	36686229	RPRD1B	+	0.543544	0.0484262	3.91404e-29	17304
BMI	17	cg01570459	6925228	BCL6B	+	-0.540877	0.04828	4.96695e-29	17304
BMI	7	cg23134718	2551966	LFNG	-	-0.523909	0.046766	4.97615e-29	17304
BMI	15	cg20474611	45829332	HMGN2P46	+	0.502379	0.044884	5.56138e-29	17304
BMI	16	cg20481941	80604148	LINC01227 LINC01227	-	0.335463	0.0299763	5.68168e-29	17304
BMI	10	cg04339570	100074395	NA	-	-0.598225	0.0534873	6.11105e-29	17304
BMI	11	cg23337648	47546192	CELF1 CELF1	-	-0.606921	0.0542741	6.24384e-29	17304
BMI	4	cg03549779	48292543	NA	+	-0.385849	0.0345048	6.24631e-29	17304
BMI	17	cg08342762	60797612	MIR548W MARCH10 MARCH10 MARCH10 MARCH10	+	0.729537	0.065241	6.26524e-29	17304
BMI	9	cg13823169	139776893	NA	-	-0.604639	0.0540901	6.53893e-29	17304
BMI	16	cg05432134	66737539	NA	-	0.529031	0.0473746	7.42711e-29	17304
BMI	10	cg04858631	74035570	DDIT4	-	0.383778	0.0343679	7.44411e-29	17304
BMI	5	cg10505630	151051214	SPARC	-	-0.736937	0.0660232	7.8702e-29	17304
BMI	1	cg26145152	68163609	NA	-	0.553979	0.0496363	7.96172e-29	17304
BMI	15	cg07814318	31624584	KLF13	-	0.430187	0.0385545	8.21943e-29	17304
BMI	9	cg13250656	94503156	ROR2	-	-0.459196	0.0411893	9.13451e-29	17304
BMI	2	cg13681954	122656302	NA	+	0.424795	0.0381211	9.67487e-29	17304
BMI	15	cg05440070	45898653	BLOC1S6	+	0.576239	0.0517134	9.71467e-29	17304
BMI	10	cg09491962	98900771	SLIT1	-	-0.751658	0.0674583	9.75515e-29	17304
BMI	13	cg09767524	67622549	PCDH9 PCDH9	-	-0.501624	0.0450196	9.7786e-29	17304
BMI	4	cg08462501	38138950	TBC1D1	+	-0.544347	0.0488602	9.93514e-29	17304
BMI	7	cg09102332	20498337	NA	-	-0.320004	0.028725	1.00079e-28	17304
BMI	1	cg12107849	192732997	NA	-	0.564539	0.0506772	1.00472e-28	17304
BMI	1	cg22211198	85796657	DDAH1 DDAH1	+	-0.553633	0.0497235	1.07048e-28	17304
BMI	18	cg25426982	61683198	NA	+	0.564746	0.050753	1.15556e-28	17304
BMI	15	cg07426444	72209354	MYO9A	-	0.44386	0.0398893	1.15639e-28	17304
BMI	17	cg17836612	76976357	LGALS3BP	-	0.484323	0.0435328	1.17979e-28	17304
BMI	1	cg14345226	172499479	NA	+	0.550624	0.0494987	1.19948e-28	17304
BMI	10	cg19695507	13526193	BEND7 BEND7	+	0.282445	0.0253921	1.20858e-28	17304
BMI	8	cg13681195	134276859	NDRG1 NDRG1 NDRG1 NDRG1	+	-0.612296	0.0550844	1.31703e-28	17304
BMI	19	cg22024140	46527471	PGLYRP1	-	0.472962	0.0425718	1.40559e-28	17304
BMI	2	cg14792781	10116243	GRHL1	+	-0.477447	0.0429765	1.40981e-28	17304
BMI	17	cg02447879	79393682	BAHCC1	-	-0.325855	0.0293344	1.42869e-28	17304
BMI	5	cg08383029	137058028	KLHL3 KLHL3	+	0.289203	0.0260351	1.43027e-28	17304
BMI	3	cg01289541	170282058	SLC7A14	+	0.592236	0.0533275	1.47123e-28	17304
BMI	3	cg19213703	177554561	NA	-	-0.413547	0.0372438	1.50198e-28	17304
BMI	2	cg10532358	161080729	NA	-	-0.599752	0.0540331	1.57138e-28	17304
BMI	16	cg18431702	11594859	NA	+	-0.462118	0.0416355	1.58166e-28	17304
BMI	2	cg19569864	161489299	NA	+	0.666618	0.0600886	1.67611e-28	17304
BMI	6	cg25158622	32942429	BRD2 BRD2	+	0.319344	0.0287933	1.73267e-28	17304
BMI	9	cg21421012	138797992	CAMSAP1	-	0.382243	0.0344754	1.80126e-28	17304
BMI	5	cg18520851	115149189	CDO1	+	0.364604	0.0328849	1.80412e-28	17304
BMI	1	cg07202479	159174162	DARC DARC	-	-0.622541	0.0561516	1.81418e-28	17304
BMI	1	cg15183129	160759781	NA	+	0.637507	0.0575057	1.83038e-28	17304
BMI	17	cg26467270	76718664	CYTH1 CYTH1 CYTH1	+	-0.419974	0.0378859	1.84521e-28	17304
BMI	1	cg05776323	161165053	ADAMTS4	-	0.527055	0.0475743	1.98701e-28	17304
BMI	1	cg17971578	36852463	STK40	-	-0.734073	0.0662768	2.04765e-28	17304
BMI	8	cg00577164	125641965	MTSS1 MTSS1 MTSS1	-	-0.605833	0.0546991	2.05047e-28	17304
BMI	2	cg25570328	108903952	SULT1C2 SULT1C2	+	-0.569551	0.0514281	2.07444e-28	17304
BMI	8	cg12959030	118690518	NA	+	0.203451	0.018371	2.07769e-28	17304
BMI	2	cg21071466	74805822	M1AP M1AP M1AP	+	0.583383	0.0527115	2.2474e-28	17304
BMI	13	cg25619314	114833892	RASA3	+	-0.41906	0.0378825	2.38536e-28	17304
BMI	3	cg13457759	39949751	MYRIP MYRIP MYRIP MYRIP MYRIP	-	0.467627	0.042288	2.4911e-28	17304
BMI	5	cg03079679	141909727	NA	-	0.67885	0.0614259	2.68092e-28	17304
BMI	1	cg26257082	198906494	NA	+	0.257912	0.0233448	2.78987e-28	17304
BMI	2	cg15357118	128927972	UGGT1 UGGT1	+	0.556612	0.050383	2.79987e-28	17304
BMI	6	cg16463738	132452935	NA	-	-0.532333	0.0481891	2.8264e-28	17304
BMI	5	cg11789040	96149885	ERAP1	+	-0.449782	0.0407179	2.84022e-28	17304
BMI	3	cg20117214	181267688	SOX2-OT SOX2-OT SOX2-OT	-	-0.751959	0.0680808	2.87857e-28	17304
BMI	17	cg11793449	76313872	NA	+	-0.714742	0.0647439	3.06172e-28	17304
BMI	3	cg08920838	58175156	NA	-	0.499398	0.0452395	3.08003e-28	17304
BMI	17	cg26305294	37040128	LASP1 LASP1 LASP1	-	-0.356893	0.0323613	3.46166e-28	17304
BMI	4	cg09865015	1202509	LOC100130872 LOC100130872-SPON2	+	-0.303773	0.0275546	3.61732e-28	17304
BMI	16	cg08087275	50783498	CYLD CYLD CYLD CYLD CYLD CYLD	-	-0.283506	0.0257208	3.69736e-28	17304
BMI	22	cg17194270	39759992	SYNGR1 SYNGR1 SYNGR1	-	0.465306	0.0422397	3.97541e-28	17304
BMI	2	cg25843927	178260150	AGPS	+	0.571865	0.051915	3.99621e-28	17304
BMI	3	cg12992827	101901234	NA	+	-0.340284	0.030893	4.0179e-28	17304
BMI	2	cg03062284	122994061	NA	+	-0.679331	0.0616759	4.03446e-28	17304
BMI	1	cg22473125	90097907	LRRC8C FLJ27354	+	-0.681631	0.0618931	4.10105e-28	17304
BMI	8	cg05304815	65669140	CYP7B1	+	-0.368273	0.0334439	4.1634e-28	17304
BMI	10	cg26610808	102046685	BLOC1S2 BLOC1S2	+	-0.455732	0.0413946	4.26615e-28	17304
BMI	8	cg03442477	143746308	JRK JRK JRK	+	0.226567	0.0205847	4.40371e-28	17304
BMI	2	cg03195216	37795832	NA	+	0.569668	0.0517682	4.51976e-28	17304
BMI	11	cg18033594	75537636	UVRAG	+	-0.585377	0.0532004	4.56885e-28	17304
BMI	1	cg23998749	154968781	NA	+	0.757317	0.0688395	4.67314e-28	17304
BMI	5	cg18394552	159428643	NA	+	0.40112	0.0364631	4.69815e-28	17304
BMI	12	cg06344724	48974748	NA	-	0.490792	0.0446216	4.78876e-28	17304
BMI	5	cg11346550	96149902	ERAP1	+	-0.504458	0.0458774	4.95988e-28	17304
BMI	11	cg00485574	123104546	NA	+	0.567105	0.0515922	5.16685e-28	17304
BMI	9	cg14620941	139776929	NA	+	-0.457997	0.0416675	5.18746e-28	17304
BMI	11	cg09644779	72859640	NA	+	-0.474923	0.0432077	5.19131e-28	17304
BMI	6	cg13972139	143484660	AIG1 AIG1 AIG1 AIG1	-	0.599446	0.0545406	5.23843e-28	17304
BMI	2	cg16657759	69536881	NA	+	-0.264825	0.0240964	5.27409e-28	17304
BMI	16	cg09190552	22868623	HS3ST2	-	0.527207	0.0479952	5.61119e-28	17304
BMI	3	cg07391913	56818298	ARHGEF3 ARHGEF3	+	-0.302931	0.0275897	5.90956e-28	17304
BMI	3	cg06367707	13087700	IQSEC1	-	0.450065	0.041014	6.34039e-28	17304
BMI	16	cg08399626	87808617	LOC102724467	+	0.399624	0.0364269	6.54465e-28	17304
BMI	1	cg08941107	27744956	WASF2 WASF2	+	-0.607943	0.0554305	6.7566e-28	17304
BMI	21	cg08668779	43646600	ABCG1 ABCG1 ABCG1 ABCG1 ABCG1 ABCG1	+	0.561855	0.05124	6.94394e-28	17304
BMI	18	cg07616376	2980515	LPIN2	-	-0.346205	0.0315803	7.13657e-28	17304
BMI	20	cg13629784	24008323	NA	-	-0.715258	0.0652584	7.31846e-28	17304
BMI	9	cg09080576	134554089	RAPGEF1 RAPGEF1 RAPGEF1	-	-0.315911	0.0288242	7.35502e-28	17304
BMI	16	cg02732789	17491177	XYLT1	+	-0.455898	0.041598	7.38244e-28	17304
BMI	9	cg18001097	136017358	RALGDS	+	-0.441618	0.0402998	7.48689e-28	17304
BMI	14	cg03152456	89866317	FOXN3 FOXN3	-	-0.359913	0.0328459	7.54427e-28	17304
BMI	8	cg06180822	48812543	PRKDC PRKDC	+	0.474256	0.0432884	7.70189e-28	17304
BMI	10	cg26712428	105218771	CALHM1	+	0.459358	0.0419333	7.80711e-28	17304
BMI	12	cg08157929	94552168	PLXNC1	+	0.672736	0.061426	8.02649e-28	17304
BMI	5	cg20859918	127174575	NA	-	-0.379424	0.0346659	8.64611e-28	17304
BMI	1	cg18489923	90097894	LRRC8C FLJ27354	-	-0.588704	0.0537874	8.66333e-28	17304
BMI	1	cg10664343	42725487	FOXJ3 FOXJ3 FOXJ3 FOXJ3	-	0.507578	0.0463996	9.22455e-28	17304
BMI	10	cg03295596	70808037	NA	-	0.404656	0.0369971	9.40539e-28	17304
BMI	12	cg07226883	80178357	PPP1R12A PPP1R12A PPP1R12A PPP1R12A PPP1R12A	+	-0.438334	0.040083	9.59702e-28	17304
BMI	7	cg20782117	95865631	SLC25A13 SLC25A13 SLC25A13	-	-0.474527	0.0433943	9.63994e-28	17304
BMI	2	cg19893929	16105823	NA	+	-0.334357	0.0305774	9.69247e-28	17304
BMI	3	cg01526748	191930926	FGF12 FGF12	-	0.247415	0.0226292	9.83246e-28	17304
BMI	12	cg03691549	53443911	TENC1 TENC1 TENC1 TENC1	+	0.643198	0.0588319	9.90071e-28	17304
BMI	14	cg00862597	61750802	NA	+	0.595578	0.0544969	1.03636e-27	17304
BMI	6	cg12716379	158388427	NA	+	-0.507215	0.0464359	1.10341e-27	17304
BMI	13	cg04132263	79968174	RBM26 RBM26 RBM26	+	-0.16955	0.0155249	1.12457e-27	17304
BMI	15	cg27563121	52405647	BCL2L10	+	-0.502979	0.0460604	1.13917e-27	17304
BMI	2	cg06920486	99343994	MGAT4A	+	-0.412256	0.0377782	1.23621e-27	17304
BMI	1	cg04516337	112942287	CTTNBP2NL	+	-0.689851	0.0632218	1.24859e-27	17304
BMI	2	cg09765245	101926154	RNF149	+	-0.588537	0.0539511	1.28853e-27	17304
BMI	5	cg11927233	170816542	NPM1 NPM1 NPM1	+	0.334305	0.0306494	1.30732e-27	17304
BMI	16	cg23147204	50693309	NA	+	-0.695658	0.063781	1.31326e-27	17304
BMI	8	cg14920061	129326392	NA	-	0.365384	0.0335119	1.37e-27	17304
BMI	17	cg02456062	37912327	NA	+	-0.486001	0.0445789	1.38637e-27	17304
BMI	6	cg09424348	30881549	VARS2 VARS2 VARS2 GTF2H4	-	-0.467458	0.0428879	1.42441e-27	17304
BMI	22	cg27115863	37921640	NA	-	-0.459459	0.0421901	1.57736e-27	17304
BMI	14	cg19998073	89078443	ZC3H14 ZC3H14 ZC3H14 ZC3H14 ZC3H14 ZC3H14	+	0.614609	0.0564743	1.70621e-27	17304
BMI	1	cg00980620	224927882	CNIH3	-	0.393821	0.0361986	1.77345e-27	17304
BMI	18	cg09651208	77838622	RBFADN	-	0.316051	0.0290562	1.81644e-27	17304
BMI	5	cg09896909	124885172	LOC101927460	-	0.419577	0.038585	1.8795e-27	17304
BMI	1	cg15254759	38763833	NA	-	-0.370396	0.0340716	1.94222e-27	17304
BMI	1	cg03885055	16723232	C1orf144 C1orf144	-	-0.720052	0.0662418	1.96429e-27	17304
BMI	1	cg02277356	2163809	SKI	-	-0.653692	0.0601478	2.00684e-27	17304
BMI	15	cg27614723	92399897	SLCO3A1 SLCO3A1	+	0.691089	0.0636095	2.08554e-27	17304
BMI	15	cg10973967	91202808	LINC01585 CRTC3-AS1	+	0.555863	0.0511674	2.10702e-27	17304
BMI	10	cg27339271	90553647	NA	-	-0.283175	0.0260702	2.14447e-27	17304
BMI	1	cg16395997	3562798	WDR8	-	0.425114	0.0391436	2.18297e-27	17304
BMI	20	cg27579586	45196529	SLC13A3 SLC13A3 SLC13A3 SLC13A3 SLC13A3	-	0.419392	0.0386359	2.31436e-27	17304
BMI	2	cg18177259	15941033	NA	-	-0.461463	0.042512	2.31673e-27	17304
BMI	17	cg04610187	76360794	NA	-	-0.42693	0.0393336	2.33749e-27	17304
BMI	14	cg07284463	54917898	NA	+	0.487828	0.0449559	2.41014e-27	17304
BMI	2	cg20393901	19320934	NA	-	0.223219	0.0205818	2.56654e-27	17304
BMI	11	cg25161899	85028237	DLG2	+	0.246113	0.0226928	2.56773e-27	17304
BMI	19	cg18745507	10415557	ZGLP1	-	-0.581628	0.0536294	2.57058e-27	17304
BMI	15	cg13061976	85359001	ALPK3	+	0.658761	0.0607443	2.58447e-27	17304
BMI	1	cg08018468	43768048	TIE1 TIE1	+	0.578829	0.0534017	2.74828e-27	17304
BMI	16	cg26663590	28959310	NA	-	0.473303	0.0436896	2.92848e-27	17304
BMI	6	cg25753411	138727287	HEBP2 HEBP2	+	0.419587	0.0387393	3.0017e-27	17304
BMI	11	cg20431224	68270782	PPP6R3 PPP6R3 PPP6R3 PPP6R3 PPP6R3 PPP6R3	-	-0.341019	0.0314904	3.05844e-27	17304
BMI	22	cg17312650	36751648	MYH9	-	-0.674122	0.0622519	3.0706e-27	17304
BMI	22	cg04323816	40784430	SGSM3 SGSM3	+	0.830415	0.0767132	3.2071e-27	17304
BMI	10	cg00701951	124228478	HTRA1	-	-0.267878	0.0247556	3.35089e-27	17304
BMI	3	cg16470128	12466092	PPARG PPARG PPARG PPARG	+	0.363238	0.0335803	3.49526e-27	17304
BMI	21	cg01881899	43652704	ABCG1 ABCG1 ABCG1 ABCG1 ABCG1 ABCG1	-	0.364241	0.0336734	3.49922e-27	17304
BMI	3	cg15571561	35706161	ARPP-21	-	0.251399	0.0232486	3.6302e-27	17304
BMI	2	cg04898302	135441409	TMEM163	-	0.475988	0.0440184	3.63536e-27	17304
BMI	12	cg05845030	91573247	DCN DCN DCN DCN DCN DCN DCN	-	-0.65583	0.0606745	3.81207e-27	17304
BMI	18	cg11416737	60877850	BCL2	+	0.374003	0.0346029	3.83506e-27	17304
BMI	3	cg09876440	10325981	GHRLOS GHRLOS GHRLOS C3orf42 GHRLOS	+	-0.280687	0.025976	3.9525e-27	17304
BMI	3	cg16204414	10325494	C3orf42	+	-0.287107	0.0265794	4.11812e-27	17304
BMI	6	cg00937359	86350540	SYNCRIP SYNCRIP SYNCRIP SYNCRIP SYNCRIP SYNCRIP	-	0.592079	0.0548328	4.29879e-27	17304
BMI	17	cg07773475	39741002	KRT14	+	0.626725	0.0580479	4.35453e-27	17304
BMI	5	cg04184571	158647548	NA	+	0.41965	0.0388745	4.43501e-27	17304
BMI	3	cg02845735	71298545	FOXP1 FOXP1 FOXP1 FOXP1 FOXP1 FOXP1	-	-0.534036	0.049502	4.77388e-27	17304
BMI	17	cg11969813	79816559	P4HB	-	0.405887	0.0376323	4.90908e-27	17304
BMI	18	cg16593554	74813401	MBP MBP	+	-0.323935	0.0300371	4.96809e-27	17304
BMI	11	cg01149959	110210618	NA	-	0.379562	0.035224	5.46579e-27	17304
BMI	5	cg25093216	112430577	MCC MCC	-	0.554997	0.051508	5.50688e-27	17304
BMI	3	cg14465376	81766440	GBE1	+	0.455219	0.0422768	5.96225e-27	17304
BMI	6	cg21217140	131981534	ENPP3	+	0.606733	0.056357	6.07338e-27	17304
BMI	6	cg05973262	32191895	NOTCH4	-	0.509697	0.0473472	6.12528e-27	17304
BMI	12	cg11480159	117518553	TESC TESC TESC	-	0.740483	0.0687861	6.13137e-27	17304
BMI	18	cg03955765	67616318	CD226 CD226 CD226	+	0.351619	0.0326666	6.20726e-27	17304
BMI	13	cg19211853	79968216	RBM26	-	-0.164621	0.0152956	6.28701e-27	17304
BMI	7	cg27112429	139002942	NA	-	0.352846	0.0328074	6.82512e-27	17304
BMI	20	cg19127745	31443469	NA	-	0.368477	0.0342757	7.1757e-27	17304
BMI	10	cg22818215	119184588	NA	-	0.553295	0.0514724	7.2574e-27	17304
BMI	4	cg04090409	153109679	NA	-	0.523008	0.0486701	7.52547e-27	17304
BMI	18	cg06684888	51759874	NA	+	0.371739	0.0346013	7.72898e-27	17304
BMI	11	cg03295554	128395450	ETS1	+	-0.257179	0.0239397	7.79047e-27	17304
BMI	22	cg00094998	40784325	SGSM3 SGSM3	+	0.768015	0.0715048	7.96236e-27	17304
BMI	12	cg27554156	13248725	GSG1 GSG1 GSG1 GSG1	+	-0.46866	0.0436542	8.40412e-27	17304
BMI	19	cg10430284	660589	RNF126	-	-0.317811	0.0296228	9.07506e-27	17304
BMI	8	cg02460440	131428346	ASAP1 ASAP1	+	0.462408	0.0431076	9.2473e-27	17304
BMI	19	cg03447124	42711748	DEDD2 DEDD2 DEDD2 DEDD2 DEDD2 DEDD2 DEDD2 DEDD2 DEDD2 DEDD2	-	-0.720461	0.0671734	9.39127e-27	17304
BMI	6	cg12818967	111550921	NA	+	-0.434143	0.0404947	9.84523e-27	17304
BMI	19	cg20163056	5005982	KDM4B	-	-0.456083	0.0425529	1.01645e-26	17304
BMI	14	cg12881924	32038080	NUBPL NUBPL	+	-0.447043	0.0417249	1.06079e-26	17304
BMI	12	cg11219937	64664370	C12orf56 C12orf56	-	-0.335297	0.0313074	1.11013e-26	17304
BMI	16	cg08305942	79692354	NA	-	-0.496012	0.0463155	1.11479e-26	17304
BMI	3	cg26251952	185966084	DGKG DGKG DGKG	+	0.494569	0.0462313	1.26427e-26	17304
BMI	3	cg02045948	32857317	NA	+	0.404183	0.0377829	1.26677e-26	17304
BMI	12	cg15649706	110804850	NA	+	-0.51384	0.0480412	1.29009e-26	17304
BMI	5	cg05227101	150466809	TNIP1 TNIP1 TNIP1	+	-0.329533	0.0308149	1.31586e-26	17304
BMI	10	cg00134210	14644132	FAM107B	-	-0.300575	0.0281152	1.36082e-26	17304
BMI	18	cg03474702	12030535	IMPA2	+	-0.440092	0.0411716	1.38459e-26	17304
BMI	14	cg16778230	44639523	NA	-	0.35551	0.0332694	1.43574e-26	17304
BMI	15	cg13291298	69690671	PAQR5 PAQR5	+	-0.777457	0.0727571	1.4383e-26	17304
BMI	9	cg01656259	86548746	NA	+	-0.566302	0.0529967	1.43917e-26	17304
BMI	4	cg22349363	55182038	NA	+	0.546699	0.0511653	1.44885e-26	17304
BMI	5	cg21706572	176875315	PRR7 PRR7-AS1 PRR7-AS1 PRR7 PRR7	-	-0.862871	0.080758	1.45385e-26	17304
BMI	9	cg21025810	4301370	GLIS3	-	-0.498093	0.0466333	1.51071e-26	17304
BMI	14	cg19918549	100531800	EVL EVL	-	0.337279	0.0315907	1.58601e-26	17304
BMI	8	cg14711465	120710593	NA	-	0.396853	0.0372023	1.74779e-26	17304
BMI	5	cg19222830	150466793	TNIP1 TNIP1 TNIP1	+	-0.325676	0.0305346	1.77818e-26	17304
BMI	3	cg13072940	49967521	MON1A MON1A	+	-0.657554	0.0616562	1.79678e-26	17304
BMI	16	cg03699843	50701064	SNX20 SNX20	-	-0.439329	0.0411955	1.80381e-26	17304
BMI	17	cg21901790	46599866	NA	+	0.581156	0.0545001	1.82501e-26	17304
BMI	3	cg09957492	153009135	NA	+	-0.350875	0.0329127	1.87611e-26	17304
BMI	17	cg15017865	39933462	JUP JUP	+	-0.508973	0.0477524	1.92122e-26	17304
BMI	7	cg26918117	101603298	CUX1 CUX1 CUX1	+	-0.615301	0.0577693	2.08347e-26	17304
BMI	9	cg12903825	131684260	PHYHD1 PHYHD1 PHYHD1	+	-0.577244	0.0542133	2.15906e-26	17304
BMI	12	cg03869242	29323970	FAR2	+	-0.476897	0.0447895	2.16196e-26	17304
BMI	11	cg11700071	2847778	KCNQ1 KCNQ1	+	0.536253	0.0503677	2.17937e-26	17304
BMI	14	cg09310636	90760903	NRDE2	+	0.542266	0.0509406	2.21929e-26	17304
BMI	2	cg20520115	75063838	HK2	+	0.693832	0.0651843	2.24093e-26	17304
BMI	6	cg06762457	149806635	ZC3H12D	+	-0.385229	0.0362176	2.43169e-26	17304
BMI	21	cg01680062	36185960	RUNX1 RUNX1	-	-0.583501	0.0548645	2.4628e-26	17304
BMI	17	cg12244711	41655950	NA	+	-0.375529	0.0353226	2.56772e-26	17304
BMI	20	cg11471559	37529715	PPP1R16B PPP1R16B	+	-0.534102	0.0502534	2.65727e-26	17304
BMI	13	cg10076514	107059926	NA	+	0.480499	0.045245	2.90056e-26	17304
BMI	2	cg11270206	220264849	NA	-	0.682152	0.0642409	2.94036e-26	17304
BMI	11	cg03922337	14380918	RRAS2 RRAS2	+	0.535843	0.0504629	2.94346e-26	17304
BMI	12	cg11659107	26425040	NA	-	-0.398592	0.0375388	2.95636e-26	17304
BMI	22	cg14524764	38301236	MICALL1	+	-0.48895	0.0460567	3.01658e-26	17304
BMI	4	cg25293430	113810918	ANK2	+	0.434182	0.040899	3.02606e-26	17304
BMI	3	cg26689240	47464073	SCAP	+	-0.734985	0.0692508	3.11045e-26	17304
BMI	22	cg02157487	36742459	MYH9	-	-0.607452	0.05724	3.14456e-26	17304
BMI	11	cg05722568	16302064	SOX6 SOX6 SOX6 SOX6	-	-0.26802	0.0252596	3.20391e-26	17304
BMI	1	cg10397932	2166155	SKI	+	-0.388969	0.0366601	3.2196e-26	17304
BMI	20	cg08949269	31443298	NA	+	0.506053	0.0477117	3.34696e-26	17304
BMI	1	cg04048950	203294225	NA	-	-0.485956	0.045821	3.38121e-26	17304
BMI	2	cg07469815	174049232	ZAK ZAK	+	-0.444568	0.0419298	3.48587e-26	17304
BMI	12	cg03247247	96635810	ELK3	+	-0.450878	0.0425338	3.56859e-26	17304
BMI	3	cg00886875	106354325	NA	+	0.299009	0.0282166	3.70543e-26	17304
BMI	11	cg00539491	66568628	C11orf80 C11orf80	+	0.498864	0.0470796	3.73406e-26	17304
BMI	7	cg12710546	4773768	FOXK1	+	-0.737938	0.0696501	3.78405e-26	17304
BMI	17	cg05952895	1986888	SMG6 SMG6 SMG6 SMG6	-	0.654151	0.0617537	3.86634e-26	17304
BMI	7	cg22571135	55377050	NA	+	0.39591	0.0373916	4.06481e-26	17304
BMI	7	cg24830274	41826734	NA	-	0.603951	0.0570468	4.11922e-26	17304
BMI	7	cg09390962	137355506	DGKI	-	0.755114	0.0713743	4.45075e-26	17304
BMI	14	cg01562302	23250488	SLC7A7 SLC7A7 SLC7A7	-	0.710518	0.0671598	4.45676e-26	17304
BMI	22	cg16452231	20106245	RANBP1 TRMT2A TRMT2A TRMT2A RANBP1 RANBP1 RANBP1	+	0.712945	0.0673923	4.47951e-26	17304
BMI	7	cg20253855	101762511	CUX1 CUX1 CUX1	-	-0.340306	0.032183	4.72006e-26	17304
BMI	21	cg10776635	43084464	NA	+	0.526481	0.0498129	4.97293e-26	17304
BMI	3	cg21917734	185484743	IGF2BP2 IGF2BP2 IGF2BP2 IGF2BP2 IGF2BP2 IGF2BP2 IGF2BP2	-	-0.558309	0.0528255	4.98582e-26	17304
BMI	15	cg12391922	91103859	CRTC3 CRTC3	-	0.517863	0.0490194	5.2288e-26	17304
BMI	7	cg15041658	24866066	OSBPL3 OSBPL3 OSBPL3 OSBPL3	+	-0.48192	0.0456308	5.40579e-26	17304
BMI	4	cg04065966	79571390	LINC01094 LINC01094 LINC01094 LINC01094 LINC01094 LINC01094	-	-0.53912	0.0510713	5.70304e-26	17304
BMI	20	cg20555589	39343310	NA	+	0.529406	0.0501632	5.85981e-26	17304
BMI	19	cg07573872	1126342	SBNO2 SBNO2	-	-0.369032	0.034984	6.18234e-26	17304
BMI	6	cg00345047	71942797	NA	-	-0.372111	0.0352969	6.60642e-26	17304
BMI	11	cg09012125	128779608	KCNJ5	-	0.494107	0.0468827	6.82834e-26	17304
BMI	15	cg24687805	55513621	RAB27A RAB27A RAB27A RAB27A	-	0.367448	0.03487	6.94119e-26	17304
BMI	5	cg18722504	139712966	HBEGF	-	-0.636257	0.060396	7.15697e-26	17304
BMI	5	cg08053264	35658529	SPEF2 SPEF2	-	0.406471	0.0385846	7.17167e-26	17304
BMI	3	cg18743485	195839069	NA	-	-0.257213	0.0244184	7.24836e-26	17304
BMI	15	cg01850331	67383558	SMAD3	-	-0.337566	0.0320553	7.46695e-26	17304
BMI	17	cg21040575	6921465	MIR497 MIR195	-	-0.352623	0.0334972	7.77199e-26	17304
BMI	6	cg09536368	149461319	NA	-	-0.341402	0.032432	7.7924e-26	17304
BMI	14	cg12804716	58604949	C14orf37	-	0.43755	0.0415905	8.32468e-26	17304
BMI	19	cg07796002	42392337	ARHGEF1 ARHGEF1 ARHGEF1	-	-0.406557	0.0386516	8.4958e-26	17304
BMI	11	cg21507987	10527506	AMPD3 AMPD3 AMPD3	+	-0.398995	0.0379357	8.57063e-26	17304
BMI	12	cg01414567	82204306	NA	-	0.14812	0.0140876	8.8897e-26	17304
BMI	1	cg20146909	90289611	LRRC8D LRRC8D	+	-0.600265	0.0570991	9.0322e-26	17304
BMI	8	cg23038151	19999488	NA	+	-0.636108	0.0605158	9.15279e-26	17304
BMI	9	cg21022547	80091194	GNA14 GNA14-AS1	-	0.320068	0.0304951	1.07994e-25	17304
BMI	16	cg09276451	4421603	VASN CORO7	-	-0.457243	0.0435663	1.08429e-25	17304
BMI	2	cg23649619	98461039	TMEM131	+	0.307716	0.02933	1.12876e-25	17304
BMI	2	cg04211591	230159830	NA	-	0.284417	0.0271142	1.15207e-25	17304
BMI	17	cg19413066	76965347	NA	+	-0.564647	0.0538378	1.17225e-25	17304
BMI	1	cg23507131	159174156	DARC DARC	-	-0.717259	0.0684039	1.20077e-25	17304
BMI	19	cg07769588	10655622	ATG4D	+	0.45521	0.043416	1.21081e-25	17304
BMI	14	cg02032125	101000186	NA	-	-0.577301	0.0550644	1.2204e-25	17304
BMI	17	cg27637521	76355202	SOCS3	-	-0.265878	0.0253637	1.23927e-25	17304
BMI	13	cg25269856	44733945	SMIM2	-	-0.458051	0.0437147	1.29836e-25	17304
BMI	1	cg20697417	41786797	NA	-	0.605665	0.0578188	1.33968e-25	17304
BMI	17	cg01665163	21074394	DHRS7B	-	-0.454342	0.0433842	1.37846e-25	17304
BMI	2	cg20954448	192496738	NA	-	-0.423194	0.0404381	1.488e-25	17304
BMI	1	cg17086398	31896392	SERINC2	-	0.315337	0.0301334	1.496e-25	17304
BMI	15	cg09623442	39179367	NA	+	-0.445386	0.0425629	1.50455e-25	17304
BMI	9	cg01086406	91538468	NA	+	-0.552029	0.0527588	1.51904e-25	17304
BMI	8	cg10423607	68418480	CPA6 CPA6	+	-0.285633	0.0272996	1.52462e-25	17304
BMI	10	cg09175674	105454559	SH3PXD2A	+	-0.83913	0.0802016	1.52686e-25	17304
BMI	19	cg06801734	42514627	GRIK5 GRIK5	+	-0.277607	0.0265434	1.59472e-25	17304
BMI	2	cg19969733	102927898	IL1RL1	+	0.370041	0.0353908	1.64167e-25	17304
BMI	1	cg17553122	233418021	PCNXL2	-	-0.896946	0.0857885	1.65086e-25	17304
BMI	4	cg16011130	85603217	WDFY3	+	0.516478	0.0494049	1.67395e-25	17304
BMI	3	cg17077319	149886667	NA	-	0.271129	0.0259354	1.67396e-25	17304
BMI	1	cg14861638	150997146	PRUNE PRUNE PRUNE PRUNE PRUNE PRUNE PRUNE PRUNE	+	-0.450964	0.0431414	1.68854e-25	17304
BMI	3	cg24463790	14430807	NA	-	0.609612	0.0583195	1.69211e-25	17304
BMI	1	cg11832534	3563998	WDR8	+	0.31313	0.0299583	1.70542e-25	17304
BMI	7	cg26804423	8201134	ICA1 ICA1 ICA1	+	0.536268	0.0513341	1.8083e-25	17304
BMI	6	cg10494848	57127617	NA	-	0.507149	0.0485562	1.84773e-25	17304
BMI	9	cg06617876	139652874	LCN8	+	-0.93956	0.0899605	1.85578e-25	17304
BMI	16	cg00921350	50701499	SNX20 SNX20	-	-0.658564	0.0631005	2.00548e-25	17304
BMI	3	cg13928868	17064669	PLCL2 PLCL2	-	-0.453717	0.0434884	2.0843e-25	17304
BMI	12	cg09970435	53490134	IGFBP6	-	-0.482563	0.0462554	2.09478e-25	17304
BMI	1	cg01901101	9486939	NA	+	-0.514547	0.0493299	2.13575e-25	17304
BMI	11	cg17588460	118090742	AMICA1 AMICA1	-	0.49926	0.0478689	2.15791e-25	17304
BMI	2	cg05558930	130915207	SMPD4 SMPD4 SMPD4 SMPD4 SMPD4 SMPD4	+	-0.612607	0.0587687	2.2905e-25	17304
BMI	6	cg03940776	158490013	SYNJ2	+	-0.669063	0.0641855	2.29388e-25	17304
BMI	21	cg09156714	37110991	NA	+	0.374456	0.0359305	2.34788e-25	17304
BMI	17	cg17866022	19209889	EPN2-AS1 EPN2 EPN2 EPN2	+	-0.312339	0.0299748	2.38763e-25	17304
BMI	18	cg00024674	42606304	SETBP1	-	0.554559	0.053244	2.50585e-25	17304
BMI	9	cg10281361	140065057	MIR3621 LRRC26	+	-0.421909	0.0405248	2.62078e-25	17304
BMI	1	cg07856599	227151843	ADCK3	-	0.390057	0.0374695	2.6524e-25	17304
BMI	5	cg11432303	63259058	HTR1A	-	0.409376	0.039326	2.65739e-25	17304
BMI	11	cg26034658	65836743	PACS1	-	0.724354	0.0695862	2.6673e-25	17304
BMI	2	cg03422256	192757348	NA	-	-0.429895	0.041336	2.9428e-25	17304
BMI	3	cg23232188	121556543	EAF2	+	0.451815	0.0434599	3.06472e-25	17304
BMI	6	cg09286468	31683051	LY6G6E LY6G6E LY6G6D	-	0.361166	0.0347459	3.11754e-25	17304
BMI	22	cg09338374	39888390	NA	-	0.558939	0.0537768	3.14399e-25	17304
BMI	2	cg16289376	127989183	NA	-	0.3632	0.0349623	3.32509e-25	17304
BMI	11	cg20741479	12768311	TEAD1	-	0.4593	0.0442139	3.33107e-25	17304
BMI	2	cg11184985	240876710	NA	-	-0.3568	0.0343525	3.3915e-25	17304
BMI	1	cg08462276	111735795	DENND2D DENND2D	-	-0.377405	0.0363408	3.43568e-25	17304
BMI	2	cg04148726	55310710	NA	-	-0.596	0.0573939	3.46396e-25	17304
BMI	10	cg07060203	135089661	ADAM8 ADAM8 ADAM8	+	-0.377775	0.0363823	3.49648e-25	17304
BMI	1	cg00988037	54869007	SSBP3 SSBP3 SSBP3	-	-0.491291	0.0473315	3.63356e-25	17304
BMI	6	cg10992736	158036370	ZDHHC14 ZDHHC14	-	-0.36529	0.0352034	3.75879e-25	17304
BMI	15	cg11397754	59646585	MYO1E	-	-0.438249	0.0422399	3.80995e-25	17304
BMI	6	cg23594693	41703970	TFEB TFEB TFEB	-	-0.551597	0.0531657	3.81733e-25	17304
BMI	12	cg03247245	67272574	NA	+	-0.526961	0.0508103	3.97604e-25	17304
BMI	19	cg26286606	19654180	CILP2	-	-0.586011	0.056507	3.99935e-25	17304
BMI	2	cg12912263	224499970	NA	-	0.428182	0.0412885	4.00309e-25	17304
BMI	3	cg14065021	170984333	TNIK TNIK TNIK TNIK TNIK TNIK TNIK TNIK	-	0.411734	0.0397122	4.11002e-25	17304
BMI	11	cg16772377	119018927	ABCG4 ABCG4	-	0.490621	0.047334	4.23469e-25	17304
BMI	14	cg24155305	34644885	NA	+	0.431381	0.0416192	4.24048e-25	17304
BMI	20	cg16504656	43364881	NA	-	-0.32909	0.0317548	4.30574e-25	17304
BMI	6	cg08342194	31683075	LY6G6E LY6G6E LY6G6D	-	0.338436	0.0326606	4.3636e-25	17304
BMI	1	cg22479453	110367354	NA	-	0.717195	0.0692183	4.40216e-25	17304
BMI	2	cg21281441	20565253	NA	-	0.492816	0.0475652	4.42465e-25	17304
BMI	15	cg18568872	90606494	ZNF710	-	0.791721	0.0764326	4.53791e-25	17304
BMI	2	cg16655715	97055834	NA	+	-0.495783	0.0478699	4.6116e-25	17304
BMI	19	cg05845141	18120614	ARRDC2 ARRDC2	-	-0.589129	0.0569364	5.10164e-25	17304
BMI	2	cg11523618	169944632	DHRS9 DHRS9 DHRS9 DHRS9	+	0.576388	0.0557362	5.41761e-25	17304
BMI	8	cg05630316	56830679	LYN LYN	-	-0.496515	0.0480131	5.42312e-25	17304
BMI	8	cg20363271	55181528	NA	+	0.458774	0.0443706	5.51725e-25	17304
BMI	9	cg04382851	96159985	NA	-	-0.447427	0.0432896	5.74697e-25	17304
BMI	7	cg14042143	2646782	IQCE IQCE	-	-0.289725	0.0280369	5.86576e-25	17304
BMI	15	cg12644285	93570953	CHD2	+	-0.347873	0.033667	5.92348e-25	17304
BMI	11	cg26142122	118783123	NA	-	-0.61109	0.0591738	6.28371e-25	17304
BMI	7	cg20842915	39665132	RALA	-	-0.320282	0.031022	6.46332e-25	17304
BMI	5	cg22590032	180050565	FLT4 FLT4	+	0.60754	0.0588562	6.59004e-25	17304
BMI	3	cg12925542	167371084	WDR49 WDR49	+	-0.280918	0.0272145	6.59525e-25	17304
BMI	11	cg04926767	62476194	GNG3 BSCL2 BSCL2	-	-0.587946	0.0569783	6.84482e-25	17304
BMI	6	cg07275218	32942714	BRD2 BRD2	-	0.527425	0.0511177	6.91052e-25	17304
BMI	5	cg06662755	55401577	ANKRD55	+	0.575041	0.0557426	7.04459e-25	17304
BMI	1	cg06644515	173834831	SNORD47 GAS5 SNORD81 SNORD80 SNORD78 SNORD79	-	0.620104	0.0601167	7.11789e-25	17304
BMI	12	cg07668757	96636498	ELK3	+	-0.545999	0.0529464	7.3206e-25	17304
BMI	1	cg18865207	160765919	LY9 LY9	-	0.604322	0.0586099	7.42476e-25	17304
BMI	12	cg07107699	125205922	NA	-	0.624668	0.0605985	7.62826e-25	17304
BMI	5	cg19526450	142254301	ARHGAP26 ARHGAP26	+	-0.566399	0.054963	7.88618e-25	17304
BMI	3	cg16198186	50397341	CYB561D2 TMEM115	-	-0.489043	0.0474707	8.14269e-25	17304
BMI	3	cg21966631	49749814	RNF123	-	-0.602132	0.058454	8.23004e-25	17304
BMI	3	cg21263455	143804853	NA	+	0.30565	0.0296738	8.28327e-25	17304
BMI	6	cg00163549	33246185	B3GALT4	+	-0.924379	0.0897475	8.33163e-25	17304
BMI	17	cg15138339	40715222	COASY COASY COASY COASY COASY	+	0.335048	0.0325502	8.911e-25	17304
BMI	16	cg12918234	22206225	NA	-	-0.531301	0.0516275	9.11785e-25	17304
BMI	6	cg00094412	29592854	GABBR1 GABBR1 GABBR1	-	-0.472723	0.0459612	9.67927e-25	17304
BMI	2	cg00416538	28584002	NA	+	-0.548763	0.0533692	9.96904e-25	17304
BMI	3	cg03333153	127974426	EEFSEC	+	0.651446	0.063359	1.00275e-24	17304
BMI	22	cg04305653	47272422	TBC1D22A	+	0.543807	0.0529009	1.02473e-24	17304
BMI	19	cg01044314	2442930	LMNB2	+	0.448727	0.0436916	1.12897e-24	17304
BMI	13	cg07136393	109776430	MYO16 MYO16	+	0.316649	0.030839	1.15842e-24	17304
BMI	7	cg26669717	641028	PRKAR1B PRKAR1B PRKAR1B PRKAR1B PRKAR1B PRKAR1B	-	-0.703622	0.0686256	1.34861e-24	17304
BMI	8	cg01029617	58788096	NA	-	0.17649	0.0172157	1.36758e-24	17304
BMI	6	cg06012428	157477204	ARID1B ARID1B ARID1B	+	-0.458791	0.044759	1.38818e-24	17304
BMI	11	cg10009208	209713	RIC8A RIC8A	-	0.781626	0.0762659	1.41039e-24	17304
BMI	13	cg07866798	101288489	TMTC4 TMTC4 TMTC4	-	-0.538412	0.0525627	1.49183e-24	17304
BMI	13	cg01844798	31317247	ALOX5AP ALOX5AP	+	0.35192	0.0343618	1.51712e-24	17304
BMI	3	cg18268027	4818913	ITPR1 ITPR1 ITPR1	+	-0.3601	0.0352028	1.72129e-24	17304
BMI	3	cg04050646	48936775	SLC25A20	+	-0.595043	0.0581899	1.7832e-24	17304
BMI	19	cg25667998	56705433	ZSCAN5B	-	0.417219	0.0408213	1.88193e-24	17304
BMI	17	cg10457997	64796507	PRKCA	+	0.409151	0.0400584	2.0168e-24	17304
BMI	2	cg06202737	128166279	NA	+	-0.326129	0.0319315	2.0259e-24	17304
BMI	22	cg13677199	38138706	TRIOBP	-	-0.599275	0.0586783	2.03692e-24	17304
BMI	1	cg25213452	206630385	SRGAP2 SRGAP2	-	-0.604852	0.0592244	2.03697e-24	17304
BMI	16	cg23813257	3115286	IL32 IL32 IL32 IL32 IL32 IL32 IL32 IL32	-	-0.517532	0.0506871	2.09113e-24	17304
BMI	1	cg27331548	118083779	NA	+	-0.554227	0.0542884	2.12109e-24	17304
BMI	7	cg11982214	37007063	ELMO1 ELMO1 ELMO1 ELMO1 ELMO1 ELMO1	-	-0.485524	0.0475714	2.1815e-24	17304
BMI	2	cg19908374	96829849	NA	+	0.374469	0.0366954	2.21348e-24	17304
BMI	17	cg19643276	79817123	P4HB	-	0.797962	0.0782092	2.2559e-24	17304
BMI	19	cg14565721	38916488	RASGRP4 RASGRP4 RASGRP4 RASGRP4 RASGRP4 RASGRP4 RASGRP4	+	0.643399	0.0630632	2.26692e-24	17304
BMI	18	cg21809614	77838894	RBFADN	-	0.358002	0.0350952	2.3036e-24	17304
BMI	17	cg25355534	75321775	SEPT9 SEPT9 SEPT9 SEPT9	-	-0.762965	0.0748023	2.33042e-24	17304
BMI	11	cg13784607	47546214	CELF1 CELF1	+	-0.457936	0.0449019	2.35809e-24	17304
BMI	10	cg03827739	75401754	MYOZ1	+	0.606569	0.0594827	2.38722e-24	17304
BMI	17	cg01818539	33324773	LIG3 LIG3	+	0.363249	0.0356228	2.39464e-24	17304
BMI	5	cg27182880	16623360	LOC101929524	-	0.4389	0.0430507	2.44722e-24	17304
BMI	3	cg03484180	49967517	MON1A MON1A	+	-0.339122	0.0332667	2.47065e-24	17304
BMI	1	cg24365837	10509935	APITD1 CORT	+	0.54918	0.0538727	2.47066e-24	17304
BMI	4	cg20845670	16080944	PROM1 PROM1	+	-0.361361	0.0354498	2.48184e-24	17304
BMI	15	cg05660634	38965109	NA	-	0.33731	0.0330979	2.54109e-24	17304
BMI	1	cg10636246	159046973	AIM2	+	-0.23458	0.0230242	2.617e-24	17304
BMI	8	cg12821435	42398354	SMIM19 SMIM19 SMIM19 SMIM19 SLC20A2	+	0.532899	0.0523049	2.61973e-24	17304
BMI	1	cg05304729	158800024	MNDA	-	0.339489	0.0333221	2.62499e-24	17304
BMI	3	cg03055671	172231528	TNFSF10	+	-0.301766	0.0296282	2.70775e-24	17304
BMI	2	cg25889918	179916184	NA	+	0.519777	0.0510406	2.74893e-24	17304
Body fat percentage	11	cg00574958	68607622	CPT1A CPT1A	+	-0.839935	0.0297801	3.79531e-171	17304
Body fat percentage	21	cg06500161	43656587	ABCG1 ABCG1 ABCG1 ABCG1 ABCG1 ABCG1	+	1.31938	0.0499477	8.93578e-151	17304
Body fat percentage	11	cg19758958	62319222	NA	+	-1.42657	0.0546569	2.55456e-147	17304
Body fat percentage	4	cg06690548	139162808	SLC7A11	-	-0.499254	0.0220287	4.37448e-112	17304
Body fat percentage	11	cg05325763	68607719	CPT1A CPT1A	-	-0.648046	0.0289752	3.01916e-109	17304
Body fat percentage	11	cg17058475	68607737	CPT1A CPT1A	-	-0.537564	0.0261573	9.63388e-93	17304
Body fat percentage	17	cg11024682	17730094	SREBF1 SREBF1	-	1.12203	0.0550806	3.57944e-91	17304
Body fat percentage	1	cg14476101	120255992	PHGDH	-	-0.54811	0.026999	1.42864e-90	17304
Body fat percentage	8	cg18353028	65669513	CYP7B1	+	-0.694292	0.0350805	3.1802e-86	17304
Body fat percentage	1	cg17901584	55353706	DHCR24	+	-0.707788	0.0366931	4.80046e-82	17304
Body fat percentage	19	cg00840791	16453259	NA	+	-0.302279	0.0157913	7.72636e-81	17304
Body fat percentage	21	cg27243685	43642366	ABCG1 ABCG1 ABCG1 ABCG1 ABCG1 ABCG1	+	0.81949	0.0428396	9.84169e-81	17304
Body fat percentage	1	cg22699725	207242586	PFKFB2 PFKFB2	+	0.673881	0.0355049	1.60829e-79	17304
Body fat percentage	1	cg26457483	120256112	PHGDH	+	-0.527637	0.0284788	6.75169e-76	17304
Body fat percentage	2	cg10913394	102137177	NA	+	-0.88002	0.0475578	1.02857e-75	17304
Body fat percentage	6	cg18120259	43894639	LOC100132354	+	-0.914686	0.0494884	1.51853e-75	17304
Body fat percentage	14	cg18871648	74227431	ELMSAN1 ELMSAN1	+	-0.640762	0.0351114	1.03022e-73	17304
Body fat percentage	6	cg17501210	166970252	RPS6KA2 RPS6KA2	-	-0.586849	0.0321975	1.55321e-73	17304
Body fat percentage	21	cg16740586	43655919	ABCG1 ABCG1 ABCG1 ABCG1 ABCG1 ABCG1	+	0.773388	0.0424633	1.97623e-73	17304
Body fat percentage	1	cg00683922	207242569	PFKFB2 PFKFB2	+	0.621533	0.0342272	5.19867e-73	17304
Body fat percentage	1	cg21575225	156073485	LMNA	+	-0.878814	0.0489801	2.44923e-71	17304
Body fat percentage	4	cg02786370	2747928	TNIP2 TNIP2 TNIP2	-	-0.555322	0.0314366	3.1766e-69	17304
Body fat percentage	8	cg23204398	126365081	NSMCE2	+	0.587191	0.0332753	4.3719e-69	17304
Body fat percentage	9	cg01270753	101944336	NA	+	-0.552267	0.0313789	9.81129e-69	17304
Body fat percentage	7	cg00626263	5741049	RNF216 RNF216	-	-0.561918	0.0323351	4.50475e-67	17304
Body fat percentage	12	cg19640090	11975155	ETV6 RNU6-19P	+	-0.986713	0.0569133	9.06406e-67	17304
Body fat percentage	1	cg22976567	156074182	LMNA	-	-0.783114	0.0460521	2.51779e-64	17304
Body fat percentage	1	cg05603985	2161049	SKI	+	-0.830329	0.0489094	4.03303e-64	17304
Body fat percentage	1	cg17750024	175538621	TNR	-	-0.623055	0.0368712	1.50344e-63	17304
Body fat percentage	3	cg27086356	170627562	EIF5A2	-	-0.537502	0.0321117	2.12989e-62	17304
Body fat percentage	14	cg10919522	74227441	C14orf43 C14orf43	+	-0.646073	0.0386008	2.17407e-62	17304
Body fat percentage	13	cg19750657	38935967	UFM1	+	0.610141	0.0364789	2.62558e-62	17304
Body fat percentage	17	cg11202345	76976057	LGALS3BP LGALS3BP	+	0.528338	0.0318121	1.8252e-61	17304
Body fat percentage	1	cg02988288	145440445	TXNIP NBPF20 NBPF10 NBPF10	-	-0.40324	0.0245382	3.16945e-60	17304
Body fat percentage	15	cg11740679	40620160	NA	+	-1.11443	0.0679039	4.47906e-60	17304
Body fat percentage	14	cg07808881	89974621	FOXN3	-	0.723226	0.0440775	4.76598e-60	17304
Body fat percentage	8	cg19741548	74963339	NA	+	0.890326	0.0544072	9.70863e-60	17304
Body fat percentage	1	cg03725309	109757585	SARS	+	-0.602386	0.0369985	3.69009e-59	17304
Body fat percentage	9	cg08673945	20490677	MLLT3 MLLT3	-	-0.773017	0.0475641	5.90767e-59	17304
Body fat percentage	1	cg01787285	2162682	SKI	-	-0.444182	0.0274396	1.66137e-58	17304
Body fat percentage	1	cg19693031	145441552	TXNIP	+	-0.435949	0.0271956	2.04312e-57	17304
Body fat percentage	8	cg24845774	35718698	NA	-	0.290366	0.0181527	3.5219e-57	17304
Body fat percentage	1	cg09469355	2161886	SKI	-	-0.839125	0.0525342	5.05174e-57	17304
Body fat percentage	14	cg19488267	85763019	NA	+	0.432273	0.0271366	1.00248e-56	17304
Body fat percentage	8	cg05889085	35718561	NA	-	0.312522	0.0196267	1.106e-56	17304
Body fat percentage	11	cg19120513	102189303	BIRC3 BIRC3	+	-0.80792	0.050926	2.7824e-56	17304
Body fat percentage	22	cg09349128	50327986	NA	-	-0.764134	0.0481687	2.82121e-56	17304
Body fat percentage	10	cg12726743	75634848	CAMK2G CAMK2G CAMK2G CAMK2G CAMK2G CAMK2G	+	-0.706474	0.044542	2.94988e-56	17304
Body fat percentage	7	cg17075888	95225339	PDK4	+	-0.534457	0.0337023	3.07816e-56	17304
Body fat percentage	17	cg00214628	46583511	NA	-	-0.837882	0.0529093	4.34499e-56	17304
Body fat percentage	2	cg00144816	28498080	BRE BRE BRE BRE BRE BRE	+	-0.851521	0.0540729	1.73361e-55	17304
Body fat percentage	12	cg22513770	98985274	NA	+	1.06917	0.0684168	1.12319e-54	17304
Body fat percentage	19	cg18608055	1130866	SBNO2 SBNO2	-	-0.821297	0.0526246	1.54501e-54	17304
Body fat percentage	1	cg10999423	222461592	NA	-	0.664405	0.0425781	1.60182e-54	17304
Body fat percentage	21	cg10128003	43642166	ABCG1 ABCG1 ABCG1 ABCG1 ABCG1 ABCG1	-	0.649492	0.0416382	1.75438e-54	17304
Body fat percentage	2	cg02841972	10176151	NA	+	-0.671568	0.0431015	2.29419e-54	17304
Body fat percentage	10	cg19572574	63592731	NA	-	-0.617524	0.0401051	3.82676e-53	17304
Body fat percentage	1	cg16246545	120255941	PHGDH	-	-0.512887	0.033348	5.0182e-53	17304
Body fat percentage	1	cg15730234	101759418	NA	-	-0.579834	0.0378334	1.13845e-52	17304
Body fat percentage	7	cg13627479	5741213	RNF216 RNF216	+	-0.565036	0.0368904	1.31335e-52	17304
Body fat percentage	15	cg14051805	39917220	FSIP1	-	-0.383126	0.0251883	6.53572e-52	17304
Body fat percentage	20	cg09409865	33169887	PIGU	-	-0.804037	0.0528651	6.66336e-52	17304
Body fat percentage	3	cg15721584	181326755	SOX2OT	+	0.397968	0.02635	3.27719e-51	17304
Body fat percentage	11	cg11376147	57261198	SLC43A1	-	-0.779542	0.0518031	7.45598e-51	17304
Body fat percentage	19	cg26950531	38704515	DPF1 DPF1 DPF1	+	-0.322855	0.0214992	1.18428e-50	17304
Body fat percentage	3	cg10251538	108800886	MORC1	-	-0.581581	0.0388525	2.42353e-50	17304
Body fat percentage	21	cg08309687	35320596	NA	+	-0.491976	0.0329331	3.79824e-50	17304
Body fat percentage	11	cg13502023	18354034	GTF2H1 GTF2H1	+	-0.636111	0.0427443	8.80695e-50	17304
Body fat percentage	16	cg08726900	89550474	ANKRD11	-	-0.45877	0.0308287	8.87403e-50	17304
Body fat percentage	14	cg23004884	90378209	EFCAB11 EFCAB11 EFCAB11	+	-0.567536	0.0382584	1.77295e-49	17304
Body fat percentage	7	cg21489638	130671028	LINC-PINT LINC-PINT LINC-PINT LINC-PINT LINC-PINT LINC-PINT LINC-PINT LINC-PINT	+	-0.538901	0.0363324	1.81974e-49	17304
Body fat percentage	1	cg13053471	235147039	NA	-	-0.842224	0.0568091	2.01738e-49	17304
Body fat percentage	9	cg03770138	136009651	RALGDS	+	-0.800866	0.0540196	2.01825e-49	17304
Body fat percentage	14	cg06088069	75895604	JDP2 JDP2 JDP2	+	-0.916548	0.062024	4.09358e-49	17304
Body fat percentage	4	cg25358945	100939079	LOC256880	-	0.641976	0.0435506	6.97402e-49	17304
Body fat percentage	2	cg07212401	20059985	NA	+	0.903248	0.0613142	8.00774e-49	17304
Body fat percentage	5	cg21623127	96432134	LIX1	+	-0.517393	0.0351682	1.06489e-48	17304
Body fat percentage	13	cg01218012	50772687	DLEU1	+	-0.860532	0.0585671	1.40187e-48	17304
Body fat percentage	15	cg06192883	52554171	MYO5C	-	0.597016	0.0407513	2.61593e-48	17304
Body fat percentage	10	cg25457000	4813681	NA	+	-0.495926	0.0338818	3.17336e-48	17304
Body fat percentage	1	cg05514927	59523151	LINC01358	-	-0.993226	0.0679529	4.277e-48	17304
Body fat percentage	22	cg08548559	31686097	PIK3IP1 PIK3IP1	-	-0.349958	0.023945	4.3576e-48	17304
Body fat percentage	17	cg24174557	57903544	TMEM49	-	-0.448157	0.0307126	6.09712e-48	17304
Body fat percentage	12	cg07214466	104892360	CHST11 CHST11	+	-0.510819	0.0350082	6.14019e-48	17304
Body fat percentage	21	cg10969521	36355537	RUNX1	+	-0.423659	0.0290779	8.40221e-48	17304
Body fat percentage	16	cg01243823	50732212	NOD2	-	-0.436217	0.0299494	8.98704e-48	17304
Body fat percentage	15	cg14377972	99356110	IGF1R IGF1R	+	-0.47989	0.0329561	9.46917e-48	17304
Body fat percentage	9	cg15579927	73404636	TRPM3 TRPM3 TRPM3 TRPM3 TRPM3 TRPM3 TRPM3 TRPM3 TRPM3	+	0.547133	0.0376893	1.80131e-47	17304
Body fat percentage	16	cg07978331	75046041	ZNRF1	+	-0.693202	0.0478128	2.35712e-47	17304
Body fat percentage	17	cg09832683	15013038	NA	-	0.432488	0.0299008	3.85079e-47	17304
Body fat percentage	11	cg00163198	130767760	SNX19 SNX19	-	0.610158	0.0421956	4.07239e-47	17304
Body fat percentage	19	cg16307144	38704933	DPF1 DPF1 DPF1 DPF1	+	-0.454786	0.0314525	4.11635e-47	17304
Body fat percentage	17	cg25178683	76976267	LGALS3BP	-	0.579865	0.0401104	4.28156e-47	17304
Body fat percentage	12	cg00991504	109011364	NA	+	-1.03288	0.0719079	1.6154e-46	17304
Body fat percentage	1	cg26974062	145440734	TXNIP NBPF20 NBPF10 NBPF10	-	-0.364767	0.0254193	1.97038e-46	17304
Body fat percentage	4	cg15851905	77928471	SEPT11 SEPT11	-	-0.504581	0.0351903	2.31587e-46	17304
Body fat percentage	17	cg07768696	55676682	MSI2 MSI2	+	-0.936016	0.0654171	3.55932e-46	17304
Body fat percentage	10	cg12431339	73992901	ANAPC16 ANAPC16 ANAPC16 ANAPC16 ANAPC16 ANAPC16	+	-0.729408	0.0511007	5.80731e-46	17304
Body fat percentage	7	cg22103219	101934892	SH2B2	-	-0.54961	0.0385517	7.44243e-46	17304
Body fat percentage	9	cg00442581	130733834	FAM102A	+	-0.534731	0.0376426	1.52915e-45	17304
Body fat percentage	7	cg10713220	36640882	AOAH-IT1 AOAH AOAH AOAH	+	-0.325407	0.0229635	2.50011e-45	17304
Body fat percentage	5	cg14120966	160130250	ATP10B	+	0.547482	0.0386374	2.53041e-45	17304
Body fat percentage	17	cg18181703	76354621	SOCS3	-	-0.579962	0.0409607	2.94296e-45	17304
Body fat percentage	1	cg11769062	2162893	SKI	-	-0.428439	0.0302753	3.27265e-45	17304
Body fat percentage	1	cg17942763	2163472	SKI	+	-0.848497	0.0601068	5.34611e-45	17304
Body fat percentage	17	cg14870271	76976010	LGALS3BP LGALS3BP	+	0.58139	0.0411873	5.4018e-45	17304
Body fat percentage	17	cg08857797	40927699	VPS25	-	0.638153	0.0453451	9.79939e-45	17304
Body fat percentage	21	cg22652934	36180035	RUNX1 RUNX1	+	-0.47234	0.0336185	1.35588e-44	17304
Body fat percentage	3	cg09831562	181327125	SOX2OT	+	0.34678	0.0247248	1.90524e-44	17304
Body fat percentage	17	cg19016694	80821826	TBCD	+	-0.797252	0.0568619	2.03599e-44	17304
Body fat percentage	17	cg11047325	76354934	SOCS3	-	-0.316865	0.0226089	2.20769e-44	17304
Body fat percentage	17	cg04927537	76976091	LGALS3BP	-	0.415182	0.0296246	2.21662e-44	17304
Body fat percentage	11	cg15885703	118094830	AMICA1 AMICA1	-	0.406242	0.0290371	3.10721e-44	17304
Body fat percentage	15	cg13081433	40617363	INAFM2 INAFM2	-	-0.70163	0.050155	3.16134e-44	17304
Body fat percentage	2	cg09019636	62964766	EHBP1 EHBP1 EHBP1 EHBP1	+	-0.645718	0.0462035	3.82423e-44	17304
Body fat percentage	19	cg02711608	47287964	SLC1A5 SLC1A5 SLC1A5 SLC1A5	+	-0.551927	0.0395533	5.15698e-44	17304
Body fat percentage	13	cg18793412	38989650	NA	-	0.349612	0.0250742	6.00006e-44	17304
Body fat percentage	4	cg19541622	56180	ZNF718 ZNF595 ZNF595 ZNF595 ZNF595 ZNF718 ZNF718	-	0.444089	0.0318697	6.75447e-44	17304
Body fat percentage	9	cg05241923	136010810	RALGDS	+	-0.598529	0.0429957	8.18236e-44	17304
Body fat percentage	1	cg23257987	221862794	NA	-	-0.480795	0.0345553	9.00177e-44	17304
Body fat percentage	2	cg17214023	10176748	NA	-	-0.725498	0.0522825	1.50606e-43	17304
Body fat percentage	7	cg01116541	139948872	NA	-	-0.659833	0.0475585	1.55606e-43	17304
Body fat percentage	2	cg07995927	161995135	TANK TANK	-	-0.457723	0.03301	1.73637e-43	17304
Body fat percentage	1	cg08884752	2162001	SKI	-	-0.718605	0.0518281	1.76129e-43	17304
Body fat percentage	1	cg01995927	24257839	NA	+	0.645623	0.0465711	1.81002e-43	17304
Body fat percentage	6	cg13123009	31681882	LY6G6E LY6G6D LY6G6E	-	0.662249	0.047809	2.11172e-43	17304
Body fat percentage	12	cg26402346	101864876	NA	-	0.466318	0.0336777	2.27767e-43	17304
Body fat percentage	17	cg03078551	41656298	NA	+	-0.5064	0.0367225	4.95321e-43	17304
Body fat percentage	8	cg19589396	103937374	NA	+	-0.5056	0.0366801	5.36991e-43	17304
Body fat percentage	15	cg04847110	40620444	NA	+	-0.758334	0.0550314	5.67296e-43	17304
Body fat percentage	17	cg13274938	38493822	RARA RARA RARA	+	0.789515	0.0573154	6.0841e-43	17304
Body fat percentage	21	cg02233071	36181046	RUNX1 RUNX1	+	-0.407583	0.0296	6.53562e-43	17304
Body fat percentage	12	cg09584249	26425003	NA	+	-0.66741	0.0485867	1.02942e-42	17304
Body fat percentage	2	cg02398240	128256334	IWS1	-	-0.572052	0.0417606	1.73156e-42	17304
Body fat percentage	1	cg23466388	61890179	NFIA NFIA NFIA NFIA	-	0.652074	0.0476132	1.80659e-42	17304
Body fat percentage	17	cg01597398	40250727	NA	+	-0.845832	0.0617688	1.84969e-42	17304
Body fat percentage	6	cg13500852	15505460	JARID2	-	-0.649305	0.0474487	2.09563e-42	17304
Body fat percentage	17	cg23841748	4477149	NA	-	-0.589617	0.0432112	3.57631e-42	17304
Body fat percentage	11	cg00733441	119189717	NA	-	0.746586	0.0549786	8.67544e-42	17304
Body fat percentage	9	cg14649449	72660082	MAMDC2	-	-0.691127	0.0509002	8.84901e-42	17304
Body fat percentage	6	cg23850913	15505452	JARID2	-	-0.417625	0.030759	8.93982e-42	17304
Body fat percentage	2	cg19373099	210008092	NA	+	0.332975	0.024543	1.02767e-41	17304
Body fat percentage	5	cg10110288	55274030	IL6ST IL6ST IL6ST IL6ST	+	0.628549	0.0464248	1.49789e-41	17304
Body fat percentage	1	cg09702859	198901839	MIR181A1HG	-	0.259543	0.0191754	1.57863e-41	17304
Body fat percentage	7	cg21429551	30635762	GARS	+	-0.272628	0.0202044	2.76467e-41	17304
Body fat percentage	12	cg10601624	6404377	NA	+	-0.736644	0.0548633	6.74721e-41	17304
Body fat percentage	3	cg19432791	45894556	LZTFL1 LZTFL1	-	0.448867	0.0334542	7.66472e-41	17304
Body fat percentage	6	cg07821355	116706621	DSE DSE	+	-0.754878	0.056429	1.30366e-40	17304
Body fat percentage	9	cg08440485	5892542	MLANA MLANA	+	-0.505281	0.0377923	1.44138e-40	17304
Body fat percentage	15	cg07728579	83475013	FSD2	-	0.551656	0.04131	1.78113e-40	17304
Body fat percentage	1	cg18391344	198902062	MIR181A1HG	-	0.245339	0.0184118	2.6158e-40	17304
Body fat percentage	21	cg12919873	38929815	NA	+	-0.36659	0.0275599	3.57068e-40	17304
Body fat percentage	1	cg07328569	61524438	NA	+	-0.555879	0.0418155	3.97003e-40	17304
Body fat percentage	2	cg20788426	219194421	PNKD CATIP-AS2 PNKD	+	-0.686976	0.0517219	4.62248e-40	17304
Body fat percentage	1	cg15564619	2163437	SKI	-	-0.528456	0.0398473	6.02568e-40	17304
Body fat percentage	10	cg26033520	74004071	NA	+	0.392793	0.029618	6.03116e-40	17304
Body fat percentage	10	cg07031236	73983766	ANAPC16 ANAPC16 ANAPC16 ANAPC16 ANAPC16 ANAPC16	-	0.582539	0.0439608	6.94044e-40	17304
Body fat percentage	3	cg15546194	137800724	DZIP1L DZIP1L	+	0.753241	0.0569085	8.49364e-40	17304
Body fat percentage	10	cg07504977	102131012	NA	-	0.511884	0.0386987	9.50888e-40	17304
Body fat percentage	2	cg15910252	28904192	NA	+	-0.429965	0.0325601	1.27271e-39	17304
Body fat percentage	5	cg17680767	73623208	NA	-	-0.540198	0.0409972	1.85831e-39	17304
Body fat percentage	1	cg09554443	167487762	CD247 CD247 CD247 CD247	+	-0.526157	0.0399633	2.13139e-39	17304
Body fat percentage	3	cg25922935	156747491	LEKR1	+	0.488383	0.0370965	2.15346e-39	17304
Body fat percentage	9	cg00514596	130534101	SH2D3C SH2D3C SH2D3C	+	-0.754886	0.0574952	3.43545e-39	17304
Body fat percentage	8	cg13518625	29522838	NA	+	-0.313454	0.0238787	3.55636e-39	17304
Body fat percentage	2	cg18097518	36932700	VIT VIT VIT VIT VIT	+	0.469693	0.0358666	5.35463e-39	17304
Body fat percentage	7	cg22413912	2255758	MAD1L1 MAD1L1 MAD1L1 MAD1L1 MAD1L1	-	-0.741368	0.0566768	6.50598e-39	17304
Body fat percentage	17	cg02650017	47301614	PHOSPHO1 PHOSPHO1	+	-0.435548	0.0333079	6.8725e-39	17304
Body fat percentage	11	cg12729894	1774378	HCCA2 CTSD	-	-0.624989	0.0478547	8.49055e-39	17304
Body fat percentage	6	cg20052079	15504923	JARID2	+	-0.478849	0.0367348	1.17273e-38	17304
Body fat percentage	11	cg17061862	9590431	NA	+	-0.399627	0.0306944	1.43899e-38	17304
Body fat percentage	6	cg03982376	149806659	ZC3H12D	+	-0.40694	0.0312732	1.57779e-38	17304
Body fat percentage	6	cg00857282	16130727	MYLIP	-	0.290257	0.0223087	1.60871e-38	17304
Body fat percentage	6	cg12947261	156349624	NA	-	-0.445738	0.0342779	1.76799e-38	17304
Body fat percentage	17	cg19957386	47836122	FAM117A	-	-0.581685	0.0447661	2.00639e-38	17304
Body fat percentage	14	cg06943635	73695341	NA	+	-0.655942	0.0505534	2.55343e-38	17304
Body fat percentage	11	cg14262884	43757533	HSD17B12	-	-0.527988	0.0407274	2.95393e-38	17304
Body fat percentage	5	cg20710777	110411740	TSLP TSLP	-	-0.360727	0.02784	3.22576e-38	17304
Body fat percentage	15	cg05219896	70492278	NA	+	-0.616621	0.0476427	3.89076e-38	17304
Body fat percentage	11	cg22143324	44618358	CD82 CD82	+	-0.900714	0.069675	4.73539e-38	17304
Body fat percentage	17	cg04161365	27230393	DHRS13	+	-1.0118	0.0782947	5.01339e-38	17304
Body fat percentage	5	cg06975262	171805000	SH3PXD2B SH3PXD2B	-	-0.672169	0.0520401	5.45759e-38	17304
Body fat percentage	5	cg20740133	106792666	EFNA5	-	0.53897	0.0417367	5.65624e-38	17304
Body fat percentage	20	cg03218374	896981	ANGPT4	+	0.438841	0.0340496	7.82849e-38	17304
Body fat percentage	1	cg12547807	9473751	NA	+	-0.552003	0.0428329	7.92272e-38	17304
Body fat percentage	1	cg24795795	171449338	NA	-	0.402163	0.0312136	8.24689e-38	17304
Body fat percentage	4	cg23248055	56185	ZNF718 ZNF595 ZNF595 ZNF595 ZNF595 ZNF718 ZNF718	-	0.427668	0.0332047	8.73605e-38	17304
Body fat percentage	7	cg20233834	50189155	C7orf72	-	-0.468388	0.0364018	1.02646e-37	17304
Body fat percentage	12	cg16763552	12185414	NA	+	-0.668945	0.0520953	1.43869e-37	17304
Body fat percentage	8	cg20907614	29914963	NA	+	-0.448568	0.0349645	1.66794e-37	17304
Body fat percentage	1	cg10429891	27963618	NA	+	-0.80768	0.0629828	1.78787e-37	17304
Body fat percentage	2	cg05157335	231746728	NA	-	-0.340967	0.0266006	1.92588e-37	17304
Body fat percentage	12	cg19918116	124326760	DNAH10	+	-0.768231	0.0600956	2.99141e-37	17304
Body fat percentage	9	cg00622905	137283224	RXRA RXRA	+	-0.669556	0.0524189	3.41033e-37	17304
Body fat percentage	16	cg06207201	50701535	SNX20 SNX20	+	-0.697534	0.0548132	6.23775e-37	17304
Body fat percentage	7	cg20782117	95865631	SLC25A13 SLC25A13 SLC25A13	-	-0.554513	0.043623	7.46591e-37	17304
Body fat percentage	3	cg07133321	45607976	NA	-	0.599254	0.0471811	8.51267e-37	17304
Body fat percentage	7	cg00420390	2256023	MAD1L1 MAD1L1 MAD1L1 MAD1L1 MAD1L1	+	-0.434037	0.0341799	8.78841e-37	17304
Body fat percentage	7	cg19390658	30636176	GARS	+	-0.288706	0.0227604	1.04926e-36	17304
Body fat percentage	11	cg27645777	131056072	NA	+	-0.916598	0.0722657	1.06094e-36	17304
Body fat percentage	17	cg26651978	76965407	NA	-	-0.757771	0.0598029	1.24407e-36	17304
Body fat percentage	1	cg03856144	7705567	CAMTA1	-	-0.699854	0.0552992	1.51034e-36	17304
Body fat percentage	18	cg07390844	72935911	TSHZ1 TSHZ1	-	0.46821	0.0370231	1.69863e-36	17304
Body fat percentage	2	cg10541774	137068792	NA	-	-0.317229	0.0250852	1.70635e-36	17304
Body fat percentage	10	cg01711619	122395671	MIR5694	-	0.606282	0.0480244	2.24108e-36	17304
Body fat percentage	16	cg17868815	81476731	NA	+	0.747733	0.0592423	2.32257e-36	17304
Body fat percentage	12	cg05671603	26424987	NA	-	-0.523048	0.0415698	3.80128e-36	17304
Body fat percentage	9	cg12673638	134102723	NUP214	+	-0.884394	0.0702882	3.80129e-36	17304
Body fat percentage	1	cg13222915	184598594	NA	-	-0.765412	0.0609137	4.69765e-36	17304
Body fat percentage	12	cg22770861	123956152	RILPL1 SNRNP35	-	-1.21667	0.0968586	4.95053e-36	17304
Body fat percentage	3	cg09495478	44938102	TGM4	+	0.738535	0.0588236	5.35454e-36	17304
Body fat percentage	11	cg02157636	68476835	MTL5	+	-0.813281	0.0648075	5.76314e-36	17304
Body fat percentage	5	cg06269415	112602827	MCC MCC	-	0.661315	0.0527091	5.96028e-36	17304
Body fat percentage	3	cg15054595	49910483	NA	-	-0.598547	0.0477792	7.57383e-36	17304
Body fat percentage	17	cg02329670	6921400	MIR497 MIR195	+	-0.753217	0.0601985	9.14737e-36	17304
Body fat percentage	2	cg25834802	101791845	NA	+	-0.482224	0.0386044	1.18579e-35	17304
Body fat percentage	1	cg25217710	156609523	NA	-	0.838655	0.0671924	1.34324e-35	17304
Body fat percentage	5	cg23425831	127538164	NA	+	-0.891526	0.0714993	1.56686e-35	17304
Body fat percentage	16	cg22679812	70626213	IL34 IL34	-	0.900968	0.0723128	1.76772e-35	17304
Body fat percentage	16	cg07263052	87808673	LOC102724467	+	0.343065	0.0275759	2.22584e-35	17304
Body fat percentage	8	cg16990252	19963288	NA	-	-0.429572	0.0345351	2.28268e-35	17304
Body fat percentage	11	cg09737197	68607675	CPT1A CPT1A	+	-0.362476	0.029161	2.53806e-35	17304
Body fat percentage	2	cg19017142	64431245	NA	-	-0.438519	0.0352964	2.74254e-35	17304
Body fat percentage	10	cg00199799	130894873	NA	+	-0.37348	0.0300775	2.97876e-35	17304
Body fat percentage	15	cg02119938	78505051	ACSBG1	+	-0.235933	0.0190225	3.55915e-35	17304
Body fat percentage	18	cg00205076	683501	ENOSF1 ENOSF1 ENOSF1	+	-0.456862	0.0368449	3.70618e-35	17304
Body fat percentage	12	cg06559575	53490352	IGFBP6	-	-0.628722	0.0507758	4.58991e-35	17304
Body fat percentage	21	cg25705792	35320017	LINC00649 LINC00649	-	-0.599046	0.0484121	5.09229e-35	17304
Body fat percentage	16	cg06946797	11422409	NA	+	-0.421304	0.0340765	5.79048e-35	17304
Body fat percentage	20	cg11614585	897050	ANGPT4	-	0.785227	0.0635192	5.89447e-35	17304
Body fat percentage	14	cg20184330	74228393	ELMSAN1 ELMSAN1	+	-0.601282	0.0486498	6.08874e-35	17304
Body fat percentage	16	cg07587674	90100568	GAS8 GAS8 GAS8 GAS8	+	-0.706371	0.0571955	6.8284e-35	17304
Body fat percentage	9	cg09080576	134554089	RAPGEF1 RAPGEF1 RAPGEF1	-	-0.357842	0.0289842	7.17313e-35	17304
Body fat percentage	8	cg04492909	102166926	NA	+	0.607362	0.0492167	7.68038e-35	17304
Body fat percentage	13	cg11430223	42232607	VWA8	-	-0.69839	0.0565983	7.78864e-35	17304
Body fat percentage	19	cg26470501	45252955	BCL3	+	-0.580405	0.0470381	7.82423e-35	17304
Body fat percentage	7	cg26080684	72775853	NA	+	0.429873	0.0348537	8.36402e-35	17304
Body fat percentage	2	cg27216853	10205672	CYS1	+	0.6013	0.0487788	9.06618e-35	17304
Body fat percentage	3	cg26038971	14185774	NA	-	-0.391067	0.0317418	9.86025e-35	17304
Body fat percentage	6	cg10975897	15504844	JARID2	+	-0.535224	0.0435126	1.25768e-34	17304
Body fat percentage	4	cg27108109	57524204	HOPX HOPX HOPX	+	-0.593362	0.048255	1.32186e-34	17304
Body fat percentage	6	cg03173502	15505345	JARID2	-	-0.308238	0.0250865	1.4832e-34	17304
Body fat percentage	7	cg00277397	71800412	CALN1 CALN1	-	-0.459619	0.0374179	1.55017e-34	17304
Body fat percentage	4	cg18152558	75956216	PARM1	+	0.316955	0.025837	1.88385e-34	17304
Body fat percentage	12	cg22351187	52586089	KRT80 KRT80	+	-0.462334	0.0377875	2.79824e-34	17304
Body fat percentage	3	cg10587886	8361835	LMCD1-AS1	+	-0.309662	0.0253195	2.97202e-34	17304
Body fat percentage	11	cg08403095	15664034	LOC102724957	-	0.382365	0.0312959	3.45936e-34	17304
Body fat percentage	21	cg05538032	43681915	ABCG1 ABCG1 ABCG1 ABCG1 ABCG1 ABCG1	+	0.597273	0.0489148	3.77949e-34	17304
Body fat percentage	11	cg27652459	46709238	ARHGAP1	-	-0.569308	0.0466381	3.94645e-34	17304
Body fat percentage	5	cg05351692	55884362	C5orf67	+	-0.751689	0.061595	4.10228e-34	17304
Body fat percentage	11	cg25212397	102184373	NA	-	-0.333189	0.0273183	4.47864e-34	17304
Body fat percentage	11	cg16219649	68714011	NA	+	-0.69279	0.0568425	4.9754e-34	17304
Body fat percentage	16	cg24382141	67944348	PSKH1	-	-0.600111	0.0492411	5.0168e-34	17304
Body fat percentage	19	cg02370334	17955786	JAK3	+	-0.432452	0.0355132	5.66319e-34	17304
Body fat percentage	1	cg15896207	227151807	ADCK3	+	0.596215	0.0489682	5.78058e-34	17304
Body fat percentage	21	cg24843790	44727494	NA	+	-0.544861	0.0449067	9.66419e-34	17304
Body fat percentage	17	cg19748455	76274856	LOC100996291	-	-0.425286	0.0350603	1.00299e-33	17304
Body fat percentage	11	cg04104358	12180973	MICAL2 MICAL2 MICAL2 MICAL2 MICAL2	-	0.479093	0.0395507	1.22797e-33	17304
Body fat percentage	12	cg06547285	47630263	FAM113B	-	-0.547235	0.0451782	1.23663e-33	17304
Body fat percentage	1	cg16594806	59473943	NA	-	-0.48947	0.0404229	1.29915e-33	17304
Body fat percentage	14	cg04465408	95986678	NA	+	-0.771672	0.0637307	1.30548e-33	17304
Body fat percentage	10	cg25883477	28310391	NA	-	-0.548809	0.0454038	1.68307e-33	17304
Body fat percentage	3	cg05746809	141131788	ZBTB38	+	-0.609057	0.0504095	1.79009e-33	17304
Body fat percentage	19	cg17585440	2052181	MKNK2 MKNK2	-	-0.906617	0.0750558	1.85482e-33	17304
Body fat percentage	10	cg22488718	30876912	NA	+	-0.710439	0.0588161	1.86014e-33	17304
Body fat percentage	3	cg23546566	159601363	SCHIP1 IQCJ-SCHIP1 IQCJ-SCHIP1 SCHIP1 SCHIP1 SCHIP1	-	-0.710442	0.0588784	2.16895e-33	17304
Body fat percentage	3	cg18098839	167742700	GOLIM4	-	-0.388398	0.0322264	2.56999e-33	17304
Body fat percentage	7	cg03068497	30635838	GARS	-	-0.269043	0.0223313	2.70887e-33	17304
Body fat percentage	5	cg19622345	161923051	NA	-	0.396169	0.0328832	2.70987e-33	17304
Body fat percentage	1	cg21149269	25324171	NA	+	-0.420395	0.0348993	2.76988e-33	17304
Body fat percentage	11	cg24127477	69044776	NA	+	0.626249	0.0519925	2.80176e-33	17304
Body fat percentage	9	cg15659943	107631656	ABCA1	+	0.669139	0.0555574	2.83177e-33	17304
Body fat percentage	19	cg00994936	1423902	DAZAP1 DAZAP1	-	0.439938	0.0365578	3.19647e-33	17304
Body fat percentage	19	cg16655795	42897238	NA	-	0.695792	0.0578289	3.2793e-33	17304
Body fat percentage	4	cg10438589	14531493	NA	+	0.438558	0.0364566	3.37165e-33	17304
Body fat percentage	16	cg09063556	66653795	CMTM4 CMTM4	-	0.555742	0.0461992	3.38483e-33	17304
Body fat percentage	1	cg20849150	59522993	NA	+	-0.714889	0.0594395	3.47118e-33	17304
Body fat percentage	14	cg04369622	67119468	GPHN GPHN	+	0.440669	0.0366971	4.35474e-33	17304
Body fat percentage	17	cg21668652	55749538	MSI2	-	-0.44354	0.0369452	4.50968e-33	17304
Body fat percentage	7	cg03619256	105515219	ATXN7L1 ATXN7L1	-	-0.609498	0.0507944	4.84754e-33	17304
Body fat percentage	7	cg17871993	65673056	TPST1	-	0.602998	0.0502766	5.19111e-33	17304
Body fat percentage	6	cg03957124	37016869	NA	+	-0.735789	0.0613683	5.43788e-33	17304
Body fat percentage	14	cg16398761	74220238	C14orf43 C14orf43	+	-0.345062	0.0288833	9.08582e-33	17304
Body fat percentage	1	cg04625834	45273055	BTBD19 TCTEX1D4	-	-0.663866	0.0556108	1.01221e-32	17304
Body fat percentage	19	cg12170787	1130965	SBNO2 SBNO2	-	-0.723301	0.0605971	1.03027e-32	17304
Body fat percentage	3	cg23032421	3152038	IL5RA IL5RA IL5RA IL5RA IL5RA IL5RA IL5RA IL5RA IL5RA IL5RA IL5RA IL5RA	+	-0.572781	0.0479966	1.06091e-32	17304
Body fat percentage	1	cg18881264	42201374	HIVEP3 HIVEP3	-	-0.833607	0.0698571	1.07037e-32	17304
Body fat percentage	12	cg16734615	64477193	SRGAP1	-	0.469676	0.0393741	1.12899e-32	17304
Body fat percentage	8	cg01198738	121597619	SNTB1	-	-0.389945	0.0327126	1.24558e-32	17304
Body fat percentage	8	cg07960624	119208486	SAMD12	-	-0.377737	0.0316985	1.30241e-32	17304
Body fat percentage	2	cg13413819	43191888	NA	-	-0.645018	0.0541485	1.37474e-32	17304
Body fat percentage	10	cg04339570	100074395	NA	-	-0.640162	0.0538087	1.64347e-32	17304
Body fat percentage	14	cg00431146	102532653	NA	-	-0.943193	0.0793715	1.93451e-32	17304
Body fat percentage	7	cg14578060	76434789	NA	+	-0.389652	0.0327962	1.9873e-32	17304
Body fat percentage	2	cg11827101	8468422	NA	-	-0.730587	0.0615375	2.20533e-32	17304
Body fat percentage	16	cg16462073	28995843	SPNS1 LAT LAT LAT SPNS1 SPNS1 LAT SPNS1 SPNS1	-	-0.711456	0.0599344	2.24868e-32	17304
Body fat percentage	11	cg08110170	72474129	STARD10	-	-0.354329	0.0298794	2.59063e-32	17304
Body fat percentage	20	cg26326160	41921081	NA	-	0.395556	0.0333966	3.0735e-32	17304
Body fat percentage	7	cg16640730	133662918	EXOC4	-	0.643937	0.0544437	3.74105e-32	17304
Body fat percentage	17	cg00534502	80822180	TBCD	+	-0.652907	0.0552072	3.79005e-32	17304
Body fat percentage	19	cg22304262	47287778	SLC1A5 SLC1A5 SLC1A5	+	-0.419695	0.0355437	4.72077e-32	17304
Body fat percentage	16	cg16625765	29838413	MVP MVP	+	0.583776	0.0494841	5.35195e-32	17304
Body fat percentage	3	cg16315329	50648706	CISH MAPKAPK3 CISH	-	-0.474703	0.04024	5.37925e-32	17304
Body fat percentage	1	cg04516337	112942287	CTTNBP2NL	+	-0.750167	0.0635949	5.42885e-32	17304
Body fat percentage	16	cg03746015	11141000	CLEC16A	+	-0.273405	0.0231787	5.4605e-32	17304
Body fat percentage	11	cg17391692	62402292	GANAB GANAB GANAB GANAB GANAB GANAB GANAB GANAB GANAB GANAB	+	-0.493836	0.0419015	6.13593e-32	17304
Body fat percentage	3	cg21506763	38060329	PLCD1 PLCD1 PLCD1	-	0.652047	0.0553775	6.98817e-32	17304
Body fat percentage	10	cg16733226	12447269	CAMK1D CAMK1D	+	-0.235364	0.0199969	7.37269e-32	17304
Body fat percentage	1	cg21131989	88319865	NA	+	-0.526193	0.0447098	7.45518e-32	17304
Body fat percentage	11	cg06178669	63334608	NA	+	-0.30094	0.0255743	7.61458e-32	17304
Body fat percentage	10	cg04852330	97723252	ENTPD1-AS1	+	0.692546	0.058909	8.67144e-32	17304
Body fat percentage	1	cg07999371	26847004	NA	-	0.833057	0.0708616	8.68334e-32	17304
Body fat percentage	1	cg16704920	2169407	SKI	-	-0.701493	0.0596819	8.9139e-32	17304
Body fat percentage	3	cg08926477	171918983	FNDC3B FNDC3B	+	-0.402226	0.0342226	8.97936e-32	17304
Body fat percentage	17	cg07858756	9273972	STX8 STX8	-	-0.654986	0.0557648	9.83328e-32	17304
Body fat percentage	5	cg08542560	14671841	OTULIN	-	-0.414132	0.0352723	1.03671e-31	17304
Body fat percentage	18	cg22675726	3179889	MYOM1 MYOM1	+	0.379984	0.0323719	1.07274e-31	17304
Body fat percentage	8	cg02715788	119974400	NA	+	-0.560612	0.0478205	1.27663e-31	17304
Body fat percentage	10	cg23761815	73083123	SLC29A3	+	0.576835	0.04921	1.29668e-31	17304
Body fat percentage	5	cg26403843	158634085	RNF145	-	0.273201	0.0233228	1.42465e-31	17304
Body fat percentage	16	cg00549876	85890442	NA	+	0.638405	0.0545119	1.46833e-31	17304
Body fat percentage	11	cg10927968	1807333	NA	+	0.369662	0.0316011	1.72031e-31	17304
Body fat percentage	15	cg10381071	70391035	TLE3 TLE3 TLE3	-	-0.326677	0.0279299	1.74932e-31	17304
Body fat percentage	4	cg00741986	2748332	TNIP2 TNIP2	-	-0.618798	0.0529172	1.80356e-31	17304
Body fat percentage	2	cg24166814	56067277	NA	+	0.407007	0.0348154	1.87433e-31	17304
Body fat percentage	22	cg20897301	36725023	MYH9	-	-0.643128	0.055091	2.27264e-31	17304
Body fat percentage	1	cg06525611	70395527	LRRC7	-	0.455056	0.0389833	2.2941e-31	17304
Body fat percentage	20	cg15833511	35256798	SLA2 SLA2	+	0.504523	0.0432369	2.41239e-31	17304
Body fat percentage	17	cg19202384	79894511	PYCR1 PYCR1	-	-0.557939	0.0478247	2.48255e-31	17304
Body fat percentage	10	cg11744787	45748876	NA	+	-0.718514	0.0616759	3.00923e-31	17304
Body fat percentage	6	cg12716379	158388427	NA	+	-0.543331	0.0467155	3.76224e-31	17304
Body fat percentage	12	cg27080917	11978350	ETV6 RNU6-19P	+	-0.429868	0.0369731	3.94795e-31	17304
Body fat percentage	1	cg01000850	209941843	TRAF3IP3 TRAF3IP3 TRAF3IP3 TRAF3IP3	+	-0.374598	0.0322308	4.14104e-31	17304
Body fat percentage	22	cg01373461	25516157	KIAA1671	+	1.05016	0.0904063	4.46059e-31	17304
Body fat percentage	4	cg12769615	95653156	NA	-	0.432635	0.0372742	4.95989e-31	17304
Body fat percentage	2	cg05413285	151537993	NA	+	0.477897	0.0412104	5.59011e-31	17304
Body fat percentage	3	cg23655939	187454477	BCL6 BCL6	-	-0.853461	0.073637	6.02035e-31	17304
Body fat percentage	11	cg07136133	36422377	PRR5L PRR5L PRR5L PRR5L	+	-0.447931	0.0386523	6.11669e-31	17304
Body fat percentage	1	cg15776315	168341908	NA	+	0.485596	0.0419057	6.18227e-31	17304
Body fat percentage	3	cg15934140	4873433	ITPR1 ITPR1 ITPR1	+	-0.487202	0.0420475	6.24559e-31	17304
Body fat percentage	2	cg01243072	43398171	NA	+	-0.426003	0.0368203	7.6162e-31	17304
Body fat percentage	3	cg07391913	56818298	ARHGEF3 ARHGEF3	+	-0.321124	0.0277579	7.71214e-31	17304
Body fat percentage	12	cg15001240	27615408	NA	-	-0.533613	0.0462022	9.62846e-31	17304
Body fat percentage	9	cg08792700	86911279	SLC28A3 SLC28A3 SLC28A3	-	-0.313216	0.0271268	9.98515e-31	17304
Body fat percentage	20	cg17792970	49125445	PTPN1 PTPN1	+	0.694165	0.0601434	1.05208e-30	17304
Body fat percentage	15	cg14798967	48874772	FBN1	+	-0.479901	0.0415808	1.05726e-30	17304
Body fat percentage	1	cg10397932	2166155	SKI	+	-0.425536	0.036876	1.07879e-30	17304
Body fat percentage	12	cg24505802	120308482	CIT CIT	-	-0.840462	0.0730422	1.58009e-30	17304
Body fat percentage	5	cg11346550	96149902	ERAP1	+	-0.53108	0.0461596	1.60255e-30	17304
Body fat percentage	6	cg08148645	52355118	EFHC1 EFHC1 EFHC1	+	0.504033	0.0438097	1.60714e-30	17304
Body fat percentage	5	cg07190151	58338574	PDE4D PDE4D PDE4D PDE4D PDE4D PDE4D	-	-0.66783	0.0580519	1.62658e-30	17304
Body fat percentage	3	cg25858982	153091368	NA	+	-0.529506	0.0460328	1.64952e-30	17304
Body fat percentage	1	cg20378147	32050627	TINAGL1 TINAGL1 TINAGL1 TINAGL1 TINAGL1 TINAGL1	-	0.318201	0.0276711	1.71532e-30	17304
Body fat percentage	10	cg00498869	30736295	MAP3K8 MAP3K8	+	0.537649	0.0467576	1.73046e-30	17304
Body fat percentage	15	cg09897881	86195808	AKAP13 AKAP13 AKAP13	+	-0.494346	0.0429922	1.73253e-30	17304
Body fat percentage	12	cg05293861	4262708	NA	+	-0.367122	0.0319426	1.84279e-30	17304
Body fat percentage	7	cg01975495	100779017	SERPINE1 SERPINE1	-	0.37176	0.0323495	1.86814e-30	17304
Body fat percentage	7	cg03358113	2253070	MAD1L1 MAD1L1 MAD1L1	-	-0.629665	0.0548003	1.90701e-30	17304
Body fat percentage	16	cg03699843	50701064	SNX20 SNX20	-	-0.475419	0.0414413	2.34614e-30	17304
Body fat percentage	1	cg04762199	181048756	NA	+	0.501985	0.0437832	2.53907e-30	17304
Body fat percentage	3	cg03226083	13287525	NA	-	-0.550252	0.0480061	2.63076e-30	17304
Body fat percentage	17	cg24069072	75281339	SEPT9 SEPT9	-	-0.715097	0.0624036	2.71968e-30	17304
Body fat percentage	15	cg16519100	83869266	HDGFRP3	-	-0.36373	0.031744	2.75149e-30	17304
Body fat percentage	11	cg17486446	2986575	SNORA54 NAP1L4	+	0.27934	0.0243884	2.89353e-30	17304
Body fat percentage	17	cg13343932	76355061	SOCS3 LOC101928674 LOC101928674	+	-0.314221	0.0274359	2.92292e-30	17304
Body fat percentage	11	cg09644779	72859640	NA	+	-0.497855	0.0434749	2.97025e-30	17304
Body fat percentage	7	cg04816311	1066650	C7orf50 C7orf50 C7orf50	+	0.375931	0.0328575	3.34092e-30	17304
Body fat percentage	8	cg09745633	58431924	NA	+	0.339294	0.0296604	3.41699e-30	17304
Body fat percentage	9	cg08451817	72660665	MAMDC2 MAMDC2	-	-0.763913	0.066785	3.45267e-30	17304
Body fat percentage	7	cg11913482	31036170	NA	+	-0.521859	0.0456427	3.64763e-30	17304
Body fat percentage	1	cg17971578	36852463	STK40	-	-0.76233	0.0666911	3.76767e-30	17304
Body fat percentage	20	cg09273716	35494835	NA	+	0.700605	0.0613107	3.92721e-30	17304
Body fat percentage	7	cg19968134	128454628	CCDC136 CCDC136	+	-0.728365	0.0637526	4.02983e-30	17304
Body fat percentage	12	cg20722088	89742886	DUSP6 DUSP6	+	0.294619	0.0258225	4.80796e-30	17304
Body fat percentage	1	cg17822325	31896462	SERINC2	-	0.393755	0.0345125	4.82788e-30	17304
Body fat percentage	14	cg27102892	75791837	NA	+	0.65879	0.057771	5.1445e-30	17304
Body fat percentage	7	cg19261626	5739735	RNF216 RNF216	+	-0.31542	0.0276951	6.06672e-30	17304
Body fat percentage	15	cg07037944	64290807	DAPK2	-	-0.523503	0.0459777	6.27649e-30	17304
Body fat percentage	5	cg21123686	64399755	NA	-	-0.731591	0.0642599	6.35833e-30	17304
Body fat percentage	21	cg14369893	46501109	ADARB1 ADARB1 ADARB1 ADARB1 ADARB1 ADARB1 ADARB1 ADARB1	-	-0.352323	0.030966	6.89624e-30	17304
Body fat percentage	3	cg23320029	171004750	TNIK TNIK TNIK TNIK TNIK TNIK TNIK TNIK	+	-0.391005	0.0344051	7.99687e-30	17304
Body fat percentage	11	cg17418742	15602030	NA	-	0.48904	0.0431058	9.99446e-30	17304
Body fat percentage	11	cg11115026	209728	RIC8A RIC8A	-	0.771738	0.0680374	1.02518e-29	17304
Body fat percentage	12	cg11659107	26425040	NA	-	-0.428341	0.0377649	1.03132e-29	17304
Body fat percentage	14	cg01110520	77391057	NA	-	0.779574	0.0687756	1.12019e-29	17304
Body fat percentage	6	cg02216363	6277857	F13A1	-	-0.5007	0.0441787	1.13981e-29	17304
Body fat percentage	6	cg12712122	88435312	NA	+	0.386955	0.0341446	1.14857e-29	17304
Body fat percentage	1	cg20875625	112159392	NA	+	-0.412085	0.0363748	1.20151e-29	17304
Body fat percentage	11	cg17260706	118782879	BCL9L	+	-0.74204	0.0655074	1.21909e-29	17304
Body fat percentage	6	cg16463738	132452935	NA	-	-0.549164	0.0484928	1.26008e-29	17304
Body fat percentage	14	cg07200410	35885344	NA	+	-0.433546	0.0382938	1.30457e-29	17304
Body fat percentage	10	cg04858631	74035570	DDIT4	-	0.391548	0.0345872	1.31954e-29	17304
Body fat percentage	17	cg05418719	54676595	NA	-	-0.611511	0.054044	1.40479e-29	17304
Body fat percentage	5	cg16151960	133890280	PHF15	+	-0.785945	0.0694985	1.5078e-29	17304
Body fat percentage	16	cg24577873	57825554	KIFC3 KIFC3 KIFC3	-	0.697254	0.0616628	1.52966e-29	17304
Body fat percentage	12	cg23320499	12659177	DUSP16	-	0.757886	0.0670514	1.60887e-29	17304
Body fat percentage	19	cg18745507	10415557	ZGLP1	-	-0.609905	0.0539614	1.61682e-29	17304
Body fat percentage	3	cg01368219	54999791	CACNA2D3	+	0.50552	0.0447276	1.62461e-29	17304
Body fat percentage	5	cg18877735	88572898	NA	-	-0.592078	0.0524002	1.68145e-29	17304
Body fat percentage	9	cg09364595	139457749	NA	+	-0.572979	0.0508038	2.12887e-29	17304
Body fat percentage	14	cg14836555	24743391	NA	+	0.698227	0.0619169	2.16358e-29	17304
Body fat percentage	3	cg12992827	101901234	NA	+	-0.350472	0.0310882	2.24677e-29	17304
Body fat percentage	15	cg09623442	39179367	NA	+	-0.482654	0.0428172	2.27372e-29	17304
Body fat percentage	12	cg07343418	13741955	GRIN2B	-	0.441069	0.0391334	2.31262e-29	17304
Body fat percentage	10	cg12450316	48362170	ZNF488	-	0.447191	0.0396951	2.4546e-29	17304
Body fat percentage	11	cg13177778	92900159	SLC36A4 SLC36A4	-	0.381199	0.0338767	2.84532e-29	17304
Body fat percentage	4	cg12623364	109038130	LEF1 LEF1 LEF1 LEF1	-	0.405985	0.0360827	2.87811e-29	17304
Body fat percentage	4	cg04090409	153109679	NA	-	0.550983	0.0489699	2.88001e-29	17304
Body fat percentage	9	cg04283770	130534250	SH2D3C SH2D3C SH2D3C	-	-0.766303	0.0681128	2.91108e-29	17304
Body fat percentage	8	cg21407367	134188492	NA	+	0.482279	0.0428901	3.11375e-29	17304
Body fat percentage	8	cg25392060	142297121	NA	-	0.606451	0.0539842	3.51026e-29	17304
Body fat percentage	10	cg26903873	75635186	CAMK2G CAMK2G CAMK2G CAMK2G CAMK2G CAMK2G	+	-0.67485	0.0601227	3.89726e-29	17304
Body fat percentage	11	cg17032689	102175583	NA	+	-0.812442	0.0724151	4.13723e-29	17304
Body fat percentage	9	cg02716826	33447032	SUGT1P1 AQP3	-	-0.480658	0.0428493	4.22263e-29	17304
Body fat percentage	2	cg07395668	45798295	SRBD1	+	0.431704	0.038487	4.24722e-29	17304
Body fat percentage	12	cg01534547	95599660	FGD6	-	0.59008	0.0526797	5.06016e-29	17304
Body fat percentage	11	cg21507987	10527506	AMPD3 AMPD3 AMPD3	+	-0.427458	0.0381654	5.12408e-29	17304
Body fat percentage	1	cg15475466	204484113	MDM4 MDM4 MDM4 MDM4 MDM4 MDM4 MDM4	+	0.500329	0.0446977	5.5138e-29	17304
Body fat percentage	7	cg04577162	73667397	RFC2 RFC2	+	0.643347	0.0575281	6.19696e-29	17304
Body fat percentage	11	cg09777883	112093696	NA	+	0.522343	0.046731	6.59176e-29	17304
Body fat percentage	2	cg11269166	172203847	METTL8	-	0.686796	0.0615439	8.07859e-29	17304
Body fat percentage	1	cg15323828	226053673	TMEM63A	-	-0.635807	0.0569781	8.13845e-29	17304
Body fat percentage	18	cg17420142	32702783	MAPRE2 MAPRE2 MAPRE2 MAPRE2 MAPRE2	+	-0.425322	0.0381172	8.18672e-29	17304
Body fat percentage	12	cg08228578	57624193	SHMT2 SHMT2 SHMT2 SHMT2 SHMT2 SHMT2 SHMT2 SHMT2 SHMT2 SHMT2 SHMT2	+	-0.815835	0.0731758	9.08096e-29	17304
Body fat percentage	21	cg22635096	46550644	ADARB1 ADARB1 ADARB1 ADARB1 ADARB1 ADARB1 ADARB1	+	0.503749	0.0452121	9.82678e-29	17304
Body fat percentage	7	cg09397583	135178205	CNOT4 CNOT4 CNOT4 CNOT4 CNOT4 CNOT4	+	-0.461325	0.0414488	1.12221e-28	17304
Body fat percentage	8	cg15781076	103437148	NA	-	-0.604295	0.0543117	1.16741e-28	17304
Body fat percentage	20	cg06566477	61078502	NA	+	0.465812	0.0418654	1.16787e-28	17304
Body fat percentage	7	cg01676795	75586348	POR	+	0.448318	0.040329	1.30368e-28	17304
Body fat percentage	1	cg26495625	192522020	NA	-	-0.412609	0.0371238	1.33476e-28	17304
Body fat percentage	10	cg26955383	105218660	CALHM1	-	0.46929	0.0422735	1.54445e-28	17304
Body fat percentage	5	cg20859918	127174575	NA	-	-0.387084	0.0348873	1.65115e-28	17304
Body fat percentage	6	cg24961061	109006376	NA	-	-0.488877	0.0441234	1.96108e-28	17304
Body fat percentage	1	cg20146909	90289611	LRRC8D LRRC8D	+	-0.63646	0.0574491	1.98452e-28	17304
Body fat percentage	5	cg25437672	131601500	PDLIM4 PDLIM4	+	-0.680211	0.06147	2.29077e-28	17304
Body fat percentage	8	cg11474081	129234520	NA	-	0.499267	0.0451365	2.40729e-28	17304
Body fat percentage	1	cg22473125	90097907	LRRC8C FLJ27354	+	-0.688844	0.0622925	2.48988e-28	17304
Body fat percentage	5	cg11789040	96149885	ERAP1	+	-0.453169	0.0409815	2.49905e-28	17304
Body fat percentage	12	cg16986643	52025687	SCN8A SCN8A	+	0.465282	0.0421004	2.6753e-28	17304
Body fat percentage	3	cg18205786	188286699	LPP-AS1 LPP LPP LPP	+	0.538047	0.0487038	2.8083e-28	17304
Body fat percentage	1	cg26965801	200122591	NR5A2 NR5A2 NR5A2	+	-0.321714	0.0291338	2.95714e-28	17304
Body fat percentage	8	cg19500225	8402640	NA	-	0.614885	0.0557294	3.27554e-28	17304
Body fat percentage	2	cg12001357	233410852	CHRNG	+	-0.319076	0.0289248	3.35595e-28	17304
Body fat percentage	1	cg10092518	57670054	DAB1	-	-0.413285	0.0374831	3.55778e-28	17304
Body fat percentage	7	cg24830274	41826734	NA	-	0.632756	0.0574011	3.65781e-28	17304
Body fat percentage	6	cg17066943	34192320	NA	+	-0.442155	0.0401109	3.66241e-28	17304
Body fat percentage	3	cg17077319	149886667	NA	-	0.287589	0.0260944	3.75283e-28	17304
Body fat percentage	1	cg01355089	93495018	NA	+	0.452464	0.0410815	4.06735e-28	17304
Body fat percentage	8	cg05630316	56830679	LYN LYN	-	-0.531845	0.0483045	4.22856e-28	17304
Body fat percentage	17	cg17836612	76976357	LGALS3BP	-	0.482318	0.0438183	4.37182e-28	17304
Body fat percentage	3	cg18743485	195839069	NA	-	-0.270359	0.0245696	4.54041e-28	17304
Body fat percentage	12	cg06898549	41083590	NA	-	0.313763	0.0285183	4.62221e-28	17304
Body fat percentage	5	cg03262246	133749006	CDKN2AIPNL	-	0.643618	0.0585493	5.12818e-28	17304
Body fat percentage	22	cg14524764	38301236	MICALL1	+	-0.509398	0.0463445	5.1966e-28	17304
Body fat percentage	2	cg14792781	10116243	GRHL1	+	-0.475202	0.0432585	5.57464e-28	17304
Body fat percentage	11	cg01438090	30502936	MPPED2 MPPED2	-	-0.316263	0.0287927	5.63826e-28	17304
Body fat percentage	1	cg24805654	236319812	GPR137B	-	-0.705377	0.0642215	5.67739e-28	17304
Body fat percentage	14	cg09057405	24820950	NA	-	0.415934	0.0378704	5.70309e-28	17304
Body fat percentage	1	cg02277356	2163809	SKI	-	-0.664771	0.0605335	5.77953e-28	17304
Body fat percentage	10	cg08082666	12264077	CDC123	+	-0.492968	0.0448921	5.82482e-28	17304
Body fat percentage	8	cg12765376	6502531	MCPH1-AS1	-	-0.663776	0.0604478	5.83678e-28	17304
Body fat percentage	21	cg01680062	36185960	RUNX1 RUNX1	-	-0.606175	0.0552084	5.91569e-28	17304
Body fat percentage	17	cg02775989	47465656	NA	+	0.34741	0.0316797	6.8575e-28	17304
Body fat percentage	6	cg10992736	158036370	ZDHHC14 ZDHHC14	-	-0.388252	0.0354189	7.21262e-28	17304
Body fat percentage	1	cg12492197	45273007	BTBD19 TCTEX1D4	+	-0.809076	0.0738462	7.6607e-28	17304
Body fat percentage	9	cg13250656	94503156	ROR2	-	-0.45424	0.0414614	7.70081e-28	17304
Body fat percentage	15	cg05440070	45898653	BLOC1S6	+	0.569836	0.0520552	8.49716e-28	17304
Body fat percentage	9	cg21025810	4301370	GLIS3	-	-0.51362	0.0469279	8.67724e-28	17304
Body fat percentage	12	cg07049121	50373783	NA	-	0.597437	0.0546149	9.24489e-28	17304
Body fat percentage	21	cg12543096	43722429	NA	-	0.470334	0.0429979	9.30011e-28	17304
Body fat percentage	2	cg12332902	98330020	ZAP70	-	-0.871323	0.0796567	9.30566e-28	17304
Body fat percentage	6	cg14058851	15505949	JARID2	-	-0.425203	0.0388743	9.36562e-28	17304
Body fat percentage	17	cg26467270	76718664	CYTH1 CYTH1 CYTH1	+	-0.416989	0.0381351	9.71833e-28	17304
Body fat percentage	7	cg23068772	30737061	NA	+	-0.531417	0.0486175	1.01476e-27	17304
Body fat percentage	9	cg18001097	136017358	RALGDS	+	-0.443322	0.0405618	1.02612e-27	17304
Body fat percentage	11	cg03295554	128395450	ETS1	+	-0.262862	0.0240924	1.26239e-27	17304
Body fat percentage	10	cg00701951	124228478	HTRA1	-	-0.271806	0.0249147	1.27823e-27	17304
Body fat percentage	17	cg04595884	58870064	BCAS3 BCAS3	-	0.522254	0.0479032	1.38276e-27	17304
Body fat percentage	2	cg19896232	19435289	NA	+	0.456109	0.0418515	1.44439e-27	17304
Body fat percentage	15	cg03668240	52581908	MYO5C	-	-0.523898	0.0480866	1.49845e-27	17304
Body fat percentage	1	cg06983052	90288099	LRRC8D LRRC8D	+	-0.578764	0.0531298	1.52317e-27	17304
Body fat percentage	20	cg09092525	58570133	CDH26 CDH26	+	-0.460245	0.0422686	1.60539e-27	17304
Body fat percentage	2	cg07502661	43398339	NA	+	-0.599582	0.0550798	1.65665e-27	17304
Body fat percentage	6	cg19494100	18387313	RNF144B	+	-0.845541	0.0776913	1.69961e-27	17304
Body fat percentage	7	cg26918117	101603298	CUX1 CUX1 CUX1	+	-0.632672	0.0581355	1.7114e-27	17304
Body fat percentage	7	cg16661213	142334093	NA	+	-0.463031	0.0425954	1.95579e-27	17304
Body fat percentage	6	cg13972139	143484660	AIG1 AIG1 AIG1 AIG1	-	0.595574	0.0548991	2.48282e-27	17304
Body fat percentage	12	cg07583010	76577332	NA	-	0.411877	0.0379719	2.52668e-27	17304
Body fat percentage	1	cg27634845	90823816	NA	+	-0.313699	0.0289286	2.61086e-27	17304
Body fat percentage	11	cg27641084	68520892	NA	+	-0.5457	0.0503237	2.61335e-27	17304
Body fat percentage	16	cg00889210	14280183	MKL2 MKL2	+	0.400258	0.0369227	2.7107e-27	17304
Body fat percentage	2	cg26253134	70751721	TGFA TGFA	+	-0.602911	0.0556263	2.76556e-27	17304
Body fat percentage	16	cg00921350	50701499	SNX20 SNX20	-	-0.687761	0.0634943	2.97491e-27	17304
Body fat percentage	3	cg18194850	67699305	SUCLG2	+	0.326733	0.0301647	2.98267e-27	17304
Body fat percentage	18	cg07616376	2980515	LPIN2	-	-0.344297	0.0317877	2.9978e-27	17304
Body fat percentage	11	cg15292513	12257627	MICAL2 MICAL2 MICAL2 MICAL2 MICAL2 MICAL2	+	-0.520941	0.0480995	3.01964e-27	17304
Body fat percentage	22	cg09154528	50154745	NA	+	-0.488121	0.0451028	3.29611e-27	17304
Body fat percentage	2	cg22402378	107449852	ST6GAL2 ST6GAL2 ST6GAL2	+	-0.302287	0.027932	3.30247e-27	17304
Body fat percentage	2	cg03062284	122994061	NA	+	-0.671648	0.0620834	3.43986e-27	17304
Body fat percentage	3	cg00948664	48935316	SLC25A20	+	-0.353918	0.0327299	3.63835e-27	17304
Body fat percentage	5	cg19526450	142254301	ARHGAP26 ARHGAP26	+	-0.59793	0.0553023	3.68855e-27	17304
Body fat percentage	1	cg20777437	54619703	CDCP2	+	-0.691697	0.0639823	3.73967e-27	17304
Body fat percentage	19	cg10430284	660589	RNF126	-	-0.322248	0.0298134	3.81747e-27	17304
Body fat percentage	1	cg18489923	90097894	LRRC8C FLJ27354	-	-0.585197	0.0541407	3.81922e-27	17304
Body fat percentage	19	cg01887846	10655644	ATG4D ATG4D ATG4D ATG4D ATG4D ATG4D ATG4D ATG4D	-	0.479579	0.0444138	4.29482e-27	17304
Body fat percentage	13	cg05713943	97912352	MBNL2 MBNL2 MBNL2	+	-0.767122	0.0710489	4.33493e-27	17304
Body fat percentage	21	cg20786944	29606019	NA	+	-0.80441	0.0745127	4.40537e-27	17304
Body fat percentage	22	cg27115863	37921640	NA	-	-0.458042	0.0424664	4.88847e-27	17304
Body fat percentage	7	cg20842915	39665132	RALA	-	-0.336672	0.0312144	4.89863e-27	17304
Body fat percentage	9	cg13823169	139776893	NA	-	-0.586816	0.0544546	5.43047e-27	17304
Body fat percentage	1	cg01174827	36615864	TRAPPC3 TRAPPC3 TRAPPC3 TRAPPC3 TRAPPC3 TRAPPC3 TRAPPC3	-	-0.669064	0.0620879	5.44134e-27	17304
Body fat percentage	11	cg13784607	47546214	CELF1 CELF1	+	-0.486815	0.0451772	5.46458e-27	17304
Body fat percentage	15	cg21414092	81248254	MESDC2 MESDC2	+	-0.557381	0.0517316	5.53626e-27	17304
Body fat percentage	1	cg15254759	38763833	NA	-	-0.369316	0.0342947	5.87877e-27	17304
Body fat percentage	13	cg16969872	79968324	RBM26	-	-0.367476	0.0341263	5.92863e-27	17304
Body fat percentage	7	cg04817410	129992661	CPA5 CPA5 CPA5	-	-0.587149	0.0545517	6.2539e-27	17304
Body fat percentage	11	cg23337648	47546192	CELF1 CELF1	-	-0.587913	0.0546406	6.49612e-27	17304
Body fat percentage	19	cg06801734	42514627	GRIK5 GRIK5	+	-0.287359	0.0267106	6.59387e-27	17304
Body fat percentage	7	cg16735495	105690812	NA	-	-0.584217	0.0543562	7.36878e-27	17304
Body fat percentage	2	cg27024363	233979233	INPP5D INPP5D	-	-0.75921	0.0706511	7.53306e-27	17304
Body fat percentage	8	cg12751127	42073005	NA	+	0.191242	0.0178029	7.84426e-27	17304
Body fat percentage	13	cg25269856	44733945	SMIM2	-	-0.472285	0.0439912	8.38859e-27	17304
Body fat percentage	5	cg16740022	141806006	LOC101926941	+	0.282088	0.0262756	8.40292e-27	17304
Body fat percentage	10	cg27339271	90553647	NA	-	-0.281682	0.0262413	8.53399e-27	17304
Body fat percentage	17	cg08666577	58243578	NA	-	-0.655889	0.0611874	1.00217e-26	17304
Body fat percentage	20	cg13629784	24008323	NA	-	-0.704104	0.0656914	1.01282e-26	17304
Body fat percentage	2	cg19114721	103126336	SLC9A4	+	-0.193289	0.018043	1.07635e-26	17304
Body fat percentage	1	cg16029189	201504437	NA	-	-0.633248	0.0591281	1.11075e-26	17304
Body fat percentage	17	cg05952895	1986888	SMG6 SMG6 SMG6 SMG6	-	0.665556	0.0621496	1.12072e-26	17304
Body fat percentage	3	cg16204414	10325494	C3orf42	+	-0.286454	0.0267533	1.14127e-26	17304
Body fat percentage	12	cg06533408	69139618	SLC35E3	+	-0.368941	0.0344581	1.14457e-26	17304
Body fat percentage	1	cg13597043	90165225	LRRC8C	+	-0.365494	0.0341415	1.16538e-26	17304
Body fat percentage	3	cg02417857	181326706	SOX2OT	+	0.278572	0.0260707	1.44408e-26	17304
Body fat percentage	8	cg05304815	65669140	CYP7B1	+	-0.359738	0.0336676	1.44827e-26	17304
Body fat percentage	3	cg03929796	52231840	ALAS1 ALAS1	+	-0.365829	0.0342459	1.48935e-26	17304
Body fat percentage	3	cg13457759	39949751	MYRIP MYRIP MYRIP MYRIP MYRIP	-	0.454566	0.0425722	1.56894e-26	17304
Body fat percentage	8	cg15682091	35719769	NA	+	0.419994	0.0393469	1.62712e-26	17304
Body fat percentage	6	cg07481398	149806652	ZC3H12D	+	-0.353808	0.0331485	1.63955e-26	17304
Body fat percentage	18	cg06991118	9117348	NDUFV2	+	-0.322819	0.0302608	1.73936e-26	17304
Body fat percentage	20	cg22559900	49125450	PTPN1 PTPN1	+	0.522907	0.0490613	1.92815e-26	17304
Body fat percentage	1	cg12620005	51779655	TTC39A TTC39A	+	-0.553989	0.0519902	1.98262e-26	17304
Body fat percentage	22	cg13677199	38138706	TRIOBP	-	-0.628834	0.0590432	2.09672e-26	17304
Body fat percentage	9	cg01656259	86548746	NA	+	-0.567726	0.0533417	2.26423e-26	17304
Body fat percentage	12	cg06344724	48974748	NA	-	0.478057	0.0449209	2.28799e-26	17304
Body fat percentage	18	cg00024674	42606304	SETBP1	-	0.570039	0.0535819	2.3765e-26	17304
Body fat percentage	10	cg11119406	96881724	NA	+	-0.540226	0.0507872	2.41719e-26	17304
Body fat percentage	18	cg16025200	71806847	FBXO15 FBXO15	-	0.541296	0.0509172	2.58113e-26	17304
Body fat percentage	2	cg04148726	55310710	NA	-	-0.613565	0.0577576	2.8047e-26	17304
Body fat percentage	11	cg04169527	9759805	SWAP70 SWAP70	+	0.561029	0.0528147	2.82012e-26	17304
Body fat percentage	3	cg03333153	127974426	EEFSEC	+	0.676899	0.0637569	2.99699e-26	17304
Body fat percentage	3	cg09074025	188286773	LPP-AS1 LPP LPP LPP	+	0.697977	0.0657576	3.07671e-26	17304
Body fat percentage	1	cg07796826	246168639	SMYD3 SMYD3	+	-0.425673	0.0401075	3.11239e-26	17304
Body fat percentage	2	cg09259843	25452362	NA	-	-0.594961	0.056102	3.40073e-26	17304
Body fat percentage	2	cg17862961	60972890	NA	-	-0.601833	0.0567532	3.42303e-26	17304
Body fat percentage	17	cg03037271	40548565	NA	-	0.541218	0.0510478	3.50369e-26	17304
Body fat percentage	2	cg08088075	220264753	NA	+	0.534758	0.0504473	3.57354e-26	17304
Body fat percentage	10	cg02451866	71251604	TSPAN15	-	0.615549	0.0580834	3.67586e-26	17304
Body fat percentage	10	cg00238353	129785537	PTPRE	+	0.383277	0.0361696	3.71525e-26	17304
Body fat percentage	1	cg01778872	160181001	PEA15 PEA15 PEA15 PEA15 PEA15	+	-0.777758	0.07346	4.09448e-26	17304
Body fat percentage	19	cg21979972	30327439	NA	-	0.662941	0.0626187	4.11851e-26	17304
Body fat percentage	11	cg17820586	12181422	MICAL2 MICAL2 MICAL2 MICAL2 MICAL2	+	0.662975	0.0627432	5.11672e-26	17304
Body fat percentage	10	cg19695507	13526193	BEND7 BEND7	+	0.270082	0.0255657	5.23978e-26	17304
Body fat percentage	6	cg16100392	132931717	TAAR3	+	0.412021	0.0390055	5.30082e-26	17304
Body fat percentage	6	cg06984176	15501652	JARID2	-	-0.480422	0.0455016	5.57569e-26	17304
Body fat percentage	12	cg05845030	91573247	DCN DCN DCN DCN DCN DCN DCN	-	-0.644732	0.0610774	5.71815e-26	17304
Body fat percentage	1	cg20545490	17697680	PADI6	+	0.450774	0.0427084	5.79634e-26	17304
Body fat percentage	1	cg27331548	118083779	NA	+	-0.575939	0.0546295	6.58443e-26	17304
Body fat percentage	14	cg19998073	89078443	ZC3H14 ZC3H14 ZC3H14 ZC3H14 ZC3H14 ZC3H14	+	0.59912	0.0568525	6.90425e-26	17304
Body fat percentage	17	cg09664445	2612406	KIAA0664	+	0.771833	0.073243	6.91673e-26	17304
Body fat percentage	20	cg11471559	37529715	PPP1R16B PPP1R16B	+	-0.532788	0.0505821	7.28132e-26	17304
Body fat percentage	7	cg26804423	8201134	ICA1 ICA1 ICA1	+	0.544032	0.0516643	7.51443e-26	17304
Body fat percentage	17	cg25935834	36571512	NA	+	-0.749904	0.0712315	7.70987e-26	17304
Body fat percentage	6	cg09424348	30881549	VARS2 VARS2 VARS2 GTF2H4	-	-0.454486	0.0431759	7.81645e-26	17304
Body fat percentage	2	cg18177259	15941033	NA	-	-0.450406	0.0427963	7.98259e-26	17304
Body fat percentage	9	cg21421012	138797992	CAMSAP1	-	0.36492	0.0347112	9.00128e-26	17304
Body fat percentage	2	cg09943385	235910985	SH3BP4	+	-0.460302	0.043793	9.20926e-26	17304
Body fat percentage	6	cg17936938	7866213	BMP6	+	0.545407	0.0519005	9.42097e-26	17304
Body fat percentage	6	cg00094412	29592854	GABBR1 GABBR1 GABBR1	-	-0.485861	0.0462531	9.85718e-26	17304
Body fat percentage	16	cg23147204	50693309	NA	+	-0.674441	0.0642104	9.93898e-26	17304
Body fat percentage	5	cg16156591	150466839	TNIP1 TNIP1 TNIP1	+	-0.361434	0.0344307	1.0606e-25	17304
Body fat percentage	14	cg08373547	52794541	PTGER2	-	0.29714	0.0283119	1.08562e-25	17304
Body fat percentage	16	cg18431702	11594859	NA	+	-0.439951	0.0419212	1.09148e-25	17304
Body fat percentage	8	cg01651915	55795551	NA	+	-0.232403	0.0221676	1.22261e-25	17304
Body fat percentage	11	cg10413305	122540748	UBASH3B	+	0.536647	0.0512266	1.32946e-25	17304
Body fat percentage	1	cg10614054	54801682	SSBP3 SSBP3 SSBP3	-	-0.640129	0.0611113	1.34546e-25	17304
Body fat percentage	4	cg26335655	114597456	CAMK2D CAMK2D CAMK2D CAMK2D CAMK2D CAMK2D	-	-0.5208	0.0497362	1.39675e-25	17304
Body fat percentage	14	cg17221251	98164265	NA	-	-0.483609	0.0461911	1.41893e-25	17304
Body fat percentage	2	cg19893929	16105823	NA	+	-0.322226	0.0307845	1.45808e-25	17304
Body fat percentage	3	cg19213703	177554561	NA	-	-0.392459	0.0375001	1.48295e-25	17304
Body fat percentage	22	cg04323816	40784430	SGSM3 SGSM3	+	0.80815	0.0772275	1.49874e-25	17304
Body fat percentage	3	cg26251952	185966084	DGKG DGKG DGKG	+	0.486793	0.0465378	1.56909e-25	17304
Body fat percentage	12	cg22488164	14716910	PLBD1	+	0.374841	0.0358394	1.5899e-25	17304
Body fat percentage	5	cg09201221	112358411	MCC MCC	+	0.371753	0.0355486	1.61191e-25	17304
Body fat percentage	17	cg26305294	37040128	LASP1 LASP1 LASP1	-	-0.340637	0.0325826	1.66375e-25	17304
Body fat percentage	2	cg07469815	174049232	ZAK ZAK	+	-0.441202	0.0422055	1.67966e-25	17304
Body fat percentage	1	cg12593793	156074135	NA	+	-0.391762	0.0374944	1.77218e-25	17304
Body fat percentage	22	cg12727018	46436665	LOC100271722	-	0.589328	0.056409	1.7934e-25	17304
Body fat percentage	4	cg14848077	38666918	FLJ13197 KLF3	-	-0.333594	0.0319319	1.8009e-25	17304
Body fat percentage	14	cg15831217	79542386	NRXN3 NRXN3	-	-0.39624	0.0379509	1.92042e-25	17304
Body fat percentage	6	cg20650539	107363798	C6orf203 C6orf203 C6orf203	+	0.531191	0.0508809	1.94022e-25	17304
Body fat percentage	1	cg02669047	206931233	NA	-	-0.257274	0.0246562	2.05404e-25	17304
Body fat percentage	2	cg06920486	99343994	MGAT4A	+	-0.396848	0.0380343	2.06507e-25	17304
Body fat percentage	3	cg20673358	55020495	CACNA2D3	-	0.474866	0.0455142	2.0779e-25	17304
Body fat percentage	16	cg02732789	17491177	XYLT1	+	-0.436867	0.0418813	2.12819e-25	17304
Body fat percentage	17	cg06613198	73682776	SAP30BP SAP30BP SAP30BP SAP30BP SAP30BP	+	-0.577473	0.0553722	2.17638e-25	17304
Body fat percentage	6	cg12577411	15551489	DTNBP1 DTNBP1 DTNBP1	+	-0.547732	0.0525327	2.23216e-25	17304
Body fat percentage	10	cg02556345	124181965	PLEKHA1 PLEKHA1	-	-0.483601	0.0463834	2.23992e-25	17304
Body fat percentage	1	cg14345226	172499479	NA	+	0.519104	0.0498415	2.51476e-25	17304
Body fat percentage	20	cg18219651	56033002	NA	-	-0.521285	0.0500604	2.5674e-25	17304
Body fat percentage	16	cg07808610	68266514	ESRP2	+	-0.768056	0.0737757	2.63313e-25	17304
Body fat percentage	12	cg03869242	29323970	FAR2	+	-0.469186	0.0450864	2.75409e-25	17304
Body fat percentage	6	cg08666707	41456441	NA	+	-0.55347	0.0532265	2.99344e-25	17304
Body fat percentage	12	cg09970435	53490134	IGFBP6	-	-0.484061	0.0465563	3.02725e-25	17304
Body fat percentage	5	cg18394552	159428643	NA	+	0.381715	0.0367131	3.02982e-25	17304
Body fat percentage	2	cg25320763	72109825	NA	-	-0.354582	0.0341131	3.12321e-25	17304
Body fat percentage	3	cg09876440	10325981	GHRLOS GHRLOS GHRLOS C3orf42 GHRLOS	+	-0.271813	0.0261509	3.1337e-25	17304
Body fat percentage	17	cg04610187	76360794	NA	-	-0.411478	0.0395998	3.23633e-25	17304
Body fat percentage	17	cg23510258	80840821	TBCD	-	0.485552	0.0467293	3.24251e-25	17304
Body fat percentage	2	cg21946195	86012225	ATOH8	+	-0.50971	0.0490844	3.4647e-25	17304
Body fat percentage	6	cg24408769	15506085	JARID2	-	-0.404035	0.038918	3.56145e-25	17304
Body fat percentage	1	cg16395997	3562798	WDR8	-	0.409086	0.0394089	3.6059e-25	17304
Body fat percentage	2	cg09765245	101926154	RNF149	+	-0.563759	0.0543185	3.67244e-25	17304
Body fat percentage	16	cg08087275	50783498	CYLD CYLD CYLD CYLD CYLD CYLD	-	-0.268754	0.0258978	3.72245e-25	17304
Body fat percentage	13	cg08110950	49109917	NA	-	0.587131	0.0565872	3.79214e-25	17304
Body fat percentage	3	cg04050646	48936775	SLC25A20	+	-0.607545	0.058562	3.844e-25	17304
Body fat percentage	8	cg11693611	72832245	MSC-AS1 MSC-AS1	-	0.445042	0.0429014	3.87514e-25	17304
Body fat percentage	1	cg20248822	19922867	C1orf151	+	-0.519263	0.0500778	4.05955e-25	17304
Body fat percentage	3	cg24831110	157003521	VEPH1 VEPH1 VEPH1	+	0.600623	0.0579595	4.33532e-25	17304
Body fat percentage	2	cg08465799	121384080	NA	-	0.352554	0.0340375	4.5669e-25	17304
Body fat percentage	22	cg02157487	36742459	MYH9	-	-0.596754	0.05762	4.61895e-25	17304
Body fat percentage	2	cg16657759	69536881	NA	+	-0.251086	0.0242622	5.01221e-25	17304
Body fat percentage	22	cg00094998	40784325	SGSM3 SGSM3	+	0.744958	0.0719855	5.01879e-25	17304
Body fat percentage	11	cg14209264	64382444	NRXN2 NRXN2 NRXN2	+	0.591891	0.0572364	5.42846e-25	17304
Body fat percentage	12	cg24481182	97052035	CFAP54	+	0.410252	0.0396766	5.49932e-25	17304
Body fat percentage	3	cg18513344	195531298	MUC4 MUC4 MUC4	+	-0.515676	0.049877	5.55369e-25	17304
Body fat percentage	1	cg10636246	159046973	AIM2	+	-0.239505	0.0231714	5.7138e-25	17304
Body fat percentage	1	cg25094008	28501825	PTAFR PTAFR PTAFR PTAFR	+	0.334224	0.0323363	5.73402e-25	17304
Body fat percentage	2	cg27363347	129151868	NA	+	0.691757	0.0669341	5.79277e-25	17304
Body fat percentage	11	cg25161899	85028237	DLG2	+	0.236092	0.0228471	5.87318e-25	17304
Body fat percentage	15	cg23964316	51358874	TNFAIP8L3	+	0.779994	0.0754911	5.95292e-25	17304
Body fat percentage	8	cg23038151	19999488	NA	+	-0.629266	0.0609148	6.07745e-25	17304
Body fat percentage	21	cg23206332	35654805	NA	+	-0.556852	0.0539096	6.1351e-25	17304
Body fat percentage	3	cg06285391	48075540	MAP4 MAP4 MAP4	-	0.635366	0.0615287	6.33074e-25	17304
Body fat percentage	2	cg07169357	191327289	MFSD6	+	-0.352302	0.0341185	6.3612e-25	17304
Body fat percentage	5	cg13319042	151067848	SPARC	+	-0.710409	0.0688357	6.73458e-25	17304
Body fat percentage	6	cg17501395	149806331	ZC3H12D	-	-0.227033	0.0220073	7.02765e-25	17304
Body fat percentage	6	cg15140236	126238934	NCOA7 NCOA7 NCOA7 NCOA7 NCOA7 NCOA7	+	-0.639175	0.0619619	7.07324e-25	17304
Body fat percentage	6	cg09536368	149461319	NA	-	-0.336733	0.0326464	7.15201e-25	17304
Body fat percentage	2	cg03195216	37795832	NA	+	0.537514	0.0521259	7.35397e-25	17304
Body fat percentage	4	cg08798317	84133835	NA	+	0.419476	0.0406887	7.54149e-25	17304
Body fat percentage	1	cg08462276	111735795	DENND2D DENND2D	-	-0.377024	0.0365781	7.70358e-25	17304
Body fat percentage	21	cg01176028	43653234	ABCG1 ABCG1 ABCG1 ABCG1 ABCG1 ABCG1	+	0.475301	0.0461146	7.73718e-25	17304
Body fat percentage	14	cg17705647	89866189	FOXN3 FOXN3	-	-0.446168	0.0432968	7.90452e-25	17304
Body fat percentage	12	cg11398685	26425143	NA	-	-0.42193	0.0409526	8.06752e-25	17304
Body fat percentage	4	cg04002038	56097	ZNF718 ZNF595 ZNF595 ZNF595 ZNF595 ZNF718 ZNF718	-	0.486259	0.0471966	8.07246e-25	17304
Body fat percentage	8	cg06027542	131445333	ASAP1 ASAP1	+	0.377633	0.0366746	8.58712e-25	17304
Body fat percentage	17	cg12830963	6766498	ALOX12P2	+	-0.668935	0.0649712	8.67429e-25	17304
Body fat percentage	10	cg04421374	89414229	NA	+	0.499818	0.0485573	8.90184e-25	17304
Body fat percentage	2	cg25570328	108903952	SULT1C2 SULT1C2	+	-0.533005	0.0517864	8.99405e-25	17304
Body fat percentage	1	cg00754432	118766252	NA	+	0.432235	0.0419974	9.03275e-25	17304
Body fat percentage	1	cg07856599	227151843	ADCK3	-	0.388101	0.0377151	9.18545e-25	17304
Body fat percentage	5	cg05227101	150466809	TNIP1 TNIP1 TNIP1	+	-0.318847	0.0310225	1.04379e-24	17304
Body fat percentage	22	cg04080920	36710355	MYH9 MYH9	+	-0.845125	0.0822513	1.07679e-24	17304
Body fat percentage	2	cg04011474	28904455	NA	-	-0.443489	0.0431789	1.12149e-24	17304
Body fat percentage	22	cg21118059	45108033	PRR5 PRR5 PRR5 PRR5-ARHGAP8 PRR5 PRR5 PRR5	+	0.552867	0.0538531	1.17785e-24	17304
Body fat percentage	15	cg11397754	59646585	MYO1E	-	-0.436318	0.0425166	1.22623e-24	17304
Body fat percentage	9	cg10281361	140065057	MIR3621 LRRC26	+	-0.41852	0.0407912	1.25472e-24	17304
Body fat percentage	1	cg03050965	101705237	S1PR1	-	-0.600271	0.0585116	1.26843e-24	17304
Body fat percentage	1	cg05141280	110078630	NA	-	0.390374	0.0380534	1.27416e-24	17304
Body fat percentage	12	cg07226883	80178357	PPP1R12A PPP1R12A PPP1R12A PPP1R12A PPP1R12A	+	-0.413829	0.0403596	1.34203e-24	17304
Body fat percentage	2	cg13617154	73868507	NAT8	-	0.564301	0.0550379	1.3501e-24	17304
Body fat percentage	1	cg15410741	65363974	JAK1	+	-0.433744	0.0423602	1.5515e-24	17304
Body fat percentage	19	cg01044314	2442930	LMNB2	+	0.450015	0.0439758	1.65307e-24	17304
Body fat percentage	6	cg14053651	111551041	NA	-	-0.308531	0.0301601	1.71308e-24	17304
Body fat percentage	2	cg01883046	174890420	NA	+	-0.552534	0.054031	1.77632e-24	17304
Body fat percentage	17	cg00968616	55942898	CUEDC1	-	-0.596328	0.0583447	1.87889e-24	17304
Body fat percentage	1	cg06000943	110632445	LINC01397	+	0.453172	0.0443939	2.14211e-24	17304
Body fat percentage	3	cg01020331	71540688	FOXP1 FOXP1 FOXP1 FOXP1 FOXP1	-	-0.453313	0.0444119	2.16326e-24	17304
Body fat percentage	11	cg16396716	124065995	NA	-	-0.334385	0.0327718	2.24396e-24	17304
Body fat percentage	11	cg26142122	118783123	NA	-	-0.607727	0.0595617	2.24689e-24	17304
Body fat percentage	18	cg25426982	61683198	NA	+	0.521378	0.051111	2.30318e-24	17304
Body fat percentage	2	cg04813347	218937178	RUFY4 RUFY4	+	0.421896	0.0413957	2.52823e-24	17304
Body fat percentage	2	cg23649619	98461039	TMEM131	+	0.300757	0.0295255	2.67227e-24	17304
Body fat percentage	1	cg22211198	85796657	DDAH1 DDAH1	+	-0.510037	0.050075	2.69716e-24	17304
Body fat percentage	14	cg07284463	54917898	NA	+	0.460949	0.0452657	2.76024e-24	17304
Body fat percentage	10	cg26610808	102046685	BLOC1S2 BLOC1S2	+	-0.424236	0.0416841	2.92837e-24	17304
Body fat percentage	1	cg16663980	158809049	MNDA	+	0.398509	0.0391685	3.02536e-24	17304
Body fat percentage	4	cg07647154	129346203	NA	+	0.47298	0.0464899	3.03733e-24	17304
Body fat percentage	7	cg27112429	139002942	NA	-	0.336039	0.0330317	3.05551e-24	17304
Body fat percentage	1	cg17553122	233418021	PCNXL2	-	-0.878315	0.0863592	3.14303e-24	17304
Body fat percentage	2	cg06876354	121020189	RALB	+	0.731436	0.0719294	3.19755e-24	17304
Body fat percentage	15	cg12644285	93570953	CHD2	+	-0.344585	0.0338886	3.21738e-24	17304
Body fat percentage	3	cg01526748	191930926	FGF12 FGF12	-	0.231696	0.0227864	3.21832e-24	17304
Body fat percentage	1	cg06980173	154376344	IL6R IL6R	-	-0.505933	0.0497696	3.30681e-24	17304
Body fat percentage	2	cg17178175	178109973	NFE2L2 NFE2L2 NFE2L2	-	-0.441393	0.0434505	3.5508e-24	17304
Body fat percentage	17	cg12244711	41655950	NA	+	-0.361208	0.0355617	3.598e-24	17304
Body fat percentage	3	cg16166958	189408443	TP63 TP63 TP63	+	0.18915	0.0186349	3.86069e-24	17304
Body fat percentage	11	cg13059136	2986541	SNORA54 NAP1L4	-	0.444993	0.0438805	4.24394e-24	17304
Body fat percentage	12	cg23522915	48199277	HDAC7 HDAC7	-	-0.878183	0.0866258	4.39114e-24	17304
Body fat percentage	1	cg15183129	160759781	NA	+	0.586467	0.0579124	4.9039e-24	17304
Body fat percentage	18	cg09651208	77838622	RBFADN	-	0.296044	0.029258	5.34049e-24	17304
Body fat percentage	8	cg24686420	48540511	SPIDR SPIDR SPIDR SPIDR	-	0.316063	0.0312539	5.65659e-24	17304
Body fat percentage	4	cg03549779	48292543	NA	+	-0.351316	0.0347513	5.85057e-24	17304
Body fat percentage	12	cg03691549	53443911	TENC1 TENC1 TENC1 TENC1	+	0.598786	0.0592429	5.97739e-24	17304
Body fat percentage	13	cg09767524	67622549	PCDH9 PCDH9	-	-0.45825	0.0453402	6.0005e-24	17304
Body fat percentage	13	cg07136393	109776430	MYO16 MYO16	+	0.313665	0.0310419	6.14571e-24	17304
Body fat percentage	20	cg08949269	31443298	NA	+	0.485286	0.0480354	6.26425e-24	17304
Body fat percentage	1	cg00826902	3563954	WDR8	+	0.291265	0.0288313	6.28315e-24	17304
Body fat percentage	10	cg09376613	102087334	PKD2L1 PKD2L1	+	0.568563	0.0562848	6.33804e-24	17304
Body fat percentage	18	cg15871086	56526595	NA	+	0.414237	0.041009	6.36435e-24	17304
Body fat percentage	9	cg14620941	139776929	NA	+	-0.423819	0.0419603	6.40675e-24	17304
Body fat percentage	8	cg14920061	129326392	NA	-	0.340807	0.0337455	6.48133e-24	17304
Body fat percentage	5	cg19222830	150466793	TNIP1 TNIP1 TNIP1	+	-0.310473	0.0307429	6.50258e-24	17304
Body fat percentage	11	cg26034658	65836743	PACS1	-	0.707152	0.0700503	6.77784e-24	17304
Body fat percentage	20	cg21602826	36686229	RPRD1B	+	0.492197	0.048774	7.02504e-24	17304
Body fat percentage	12	cg27554156	13248725	GSG1 GSG1 GSG1 GSG1	+	-0.443412	0.0439543	7.26795e-24	17304
Body fat percentage	7	cg23134718	2551966	LFNG	-	-0.475142	0.0471014	7.29431e-24	17304
Body fat percentage	20	cg16504656	43364881	NA	-	-0.322421	0.0319659	7.38599e-24	17304
Body fat percentage	6	cg00634989	21110067	CDKAL1	+	-0.228728	0.0226776	7.40959e-24	17304
Body fat percentage	10	cg21986679	116155591	AFAP1L2 AFAP1L2 AFAP1L2	+	-0.360174	0.0357218	7.66691e-24	17304
Body fat percentage	19	cg06626124	11145418	SMARCA4 SMARCA4 SMARCA4 SMARCA4 SMARCA4 SMARCA4 SMARCA4	+	-0.605635	0.0600671	7.67555e-24	17304
Body fat percentage	2	cg20393901	19320934	NA	-	0.208944	0.0207248	7.73608e-24	17304
Body fat percentage	7	cg01883759	28220576	JAZF1	+	-0.297685	0.02953	7.81998e-24	17304
Body fat percentage	16	cg07434438	72961899	ZFHX3 ZFHX3	-	-0.531431	0.0527221	7.89316e-24	17304
Body fat percentage	5	cg26352615	111482162	NA	-	0.484786	0.0481065	8.09651e-24	17304
Body fat percentage	3	cg21917734	185484743	IGF2BP2 IGF2BP2 IGF2BP2 IGF2BP2 IGF2BP2 IGF2BP2 IGF2BP2	-	-0.535924	0.0531835	8.13439e-24	17304
Body fat percentage	8	cg12959030	118690518	NA	+	0.186412	0.0185013	8.24274e-24	17304
Body fat percentage	5	cg10505630	151051214	SPARC	-	-0.669546	0.0664955	8.80682e-24	17304
Body fat percentage	12	cg07604036	52077660	SCN8A SCN8A	+	-0.551884	0.0548117	8.83322e-24	17304
Body fat percentage	11	cg10282852	72798955	FCHSD2	-	-0.716809	0.071228	9.30541e-24	17304
Body fat percentage	15	cg20474611	45829332	HMGN2P46	+	0.454935	0.0452062	9.30746e-24	17304
Body fat percentage	12	cg10368122	120697340	PXN PXN PXN	-	-0.738531	0.0734057	9.55636e-24	17304
Body fat percentage	20	cg10589813	48809978	NA	-	-0.534008	0.053103	1.00362e-23	17304
Body fat percentage	7	cg00094538	142505684	NA	-	-0.288729	0.0287136	1.01009e-23	17304
Body fat percentage	7	cg07904865	1127420	GPER C7orf50 C7orf50 C7orf50 GPER GPER	+	0.36191	0.0360244	1.10843e-23	17304
Body fat percentage	17	cg01665163	21074394	DHRS7B	-	-0.438782	0.0436765	1.10917e-23	17304
Body fat percentage	12	cg07986378	11898284	ETV6	-	-0.391603	0.0389865	1.12745e-23	17304
Body fat percentage	14	cg26081786	34650335	NA	-	0.49339	0.0491344	1.16124e-23	17304
Body fat percentage	8	cg06180822	48812543	PRKDC PRKDC	+	0.43774	0.0435931	1.16287e-23	17304
Body fat percentage	17	cg10508317	76355146	SOCS3	-	-0.334446	0.0333106	1.17791e-23	17304
Body fat percentage	16	cg16417703	57677240	ADGRG1 ADGRG1 ADGRG1 ADGRG1 ADGRG1 ADGRG1 ADGRG1 ADGRG1 ADGRG1 ADGRG1 ADGRG1	-	-0.616367	0.0614092	1.21631e-23	17304
Body fat percentage	15	cg27563121	52405647	BCL2L10	+	-0.465462	0.0463837	1.24118e-23	17304
Body fat percentage	1	cg00867472	156714808	HDGF HDGF HDGF	-	-0.587146	0.0585149	1.25264e-23	17304
Body fat percentage	11	cg03107649	109695805	NA	+	0.241136	0.024038	1.28659e-23	17304
Body fat percentage	5	cg00602326	31427700	RNASEN RNASEN	-	-0.363211	0.0362153	1.31599e-23	17304
Body fat percentage	17	cg13574086	17695442	RAI1	+	-0.706541	0.0704742	1.36581e-23	17304
Body fat percentage	18	cg03955765	67616318	CD226 CD226 CD226	+	0.329738	0.0328929	1.37861e-23	17304
Body fat percentage	13	cg04132263	79968174	RBM26 RBM26 RBM26	+	-0.156637	0.015634	1.45864e-23	17304
Body fat percentage	10	cg27466869	26841651	APBB1IP	-	-0.66156	0.0660366	1.47202e-23	17304
Body fat percentage	19	cg24843003	1409547	DAZAP1 DAZAP1	+	0.637621	0.0636548	1.4903e-23	17304
Body fat percentage	7	cg20253855	101762511	CUX1 CUX1 CUX1	-	-0.324499	0.0324024	1.5235e-23	17304
Body fat percentage	10	cg09175674	105454559	SH3PXD2A	+	-0.808556	0.0807429	1.53443e-23	17304
Body fat percentage	13	cg20940217	21543210	NA	+	-0.275931	0.0275599	1.56386e-23	17304
Body fat percentage	17	cg21040575	6921465	MIR497 MIR195	-	-0.337566	0.0337247	1.60494e-23	17304
Body fat percentage	13	cg07866798	101288489	TMTC4 TMTC4 TMTC4	-	-0.529571	0.0529107	1.6165e-23	17304
Body fat percentage	16	cg26663590	28959310	NA	-	0.440322	0.0439946	1.6203e-23	17304
Body fat percentage	19	cg18763911	15561037	WIZ	+	-0.506274	0.0506119	1.71184e-23	17304
Body fat percentage	17	cg02456062	37912327	NA	+	-0.448984	0.0448923	1.7413e-23	17304
Body fat percentage	5	cg08574044	142361829	ARHGAP26 ARHGAP26	-	-0.494129	0.0494204	1.79249e-23	17304
Body fat percentage	17	cg01570459	6925228	BCL6B	+	-0.48615	0.0486287	1.81624e-23	17304
Body fat percentage	2	cg22530144	46300869	PRKCE	-	-0.466741	0.0466898	1.82612e-23	17304
Body fat percentage	4	cg08462501	38138950	TBC1D1	+	-0.49193	0.0492112	1.83182e-23	17304
Body fat percentage	7	cg09390962	137355506	DGKI	-	0.718037	0.071862	1.9151e-23	17304
Body fat percentage	3	cg09957492	153009135	NA	+	-0.331037	0.0331392	1.96571e-23	17304
Body fat percentage	2	cg07346751	174223564	CDCA7 CDCA7 CDCA7 CDCA7	+	0.447482	0.0448039	2.00011e-23	17304
Body fat percentage	2	cg04898302	135441409	TMEM163	-	0.442675	0.0443257	2.01401e-23	17304
Body fat percentage	20	cg15651928	32290811	PXMP4 PXMP4	-	0.458116	0.0458915	2.10239e-23	17304
Body fat percentage	9	cg23961389	134545318	RAPGEF1 RAPGEF1 RAPGEF1	-	-0.675125	0.0676316	2.10673e-23	17304
Body fat percentage	4	cg20493906	106113303	TET2 TET2 TET2-AS1	+	0.438048	0.0439058	2.22367e-23	17304
Body fat percentage	17	cg01130991	46510392	NA	+	0.358822	0.0359763	2.29416e-23	17304
Body fat percentage	9	cg08635575	80189185	GNA14	+	0.448013	0.0449211	2.30649e-23	17304
Body fat percentage	18	cg16593554	74813401	MBP MBP	+	-0.301404	0.0302466	2.51019e-23	17304
Body fat percentage	14	cg07465699	104263793	PPP1R13B	-	0.436222	0.0437883	2.58202e-23	17304
Body fat percentage	7	cg17419731	5535731	MIR589 FBXL18	+	-0.446262	0.0448026	2.61883e-23	17304
Body fat percentage	1	cg18660898	151030968	CDC42SE1 CDC42SE1 MLLT11	+	-0.284271	0.0285396	2.61958e-23	17304
Body fat percentage	1	cg15512289	97026071	NA	-	0.275044	0.0276351	2.83511e-23	17304
Body fat percentage	14	cg14225665	102394448	NA	+	0.644324	0.0647492	2.88183e-23	17304
Body fat percentage	11	cg00539491	66568628	C11orf80 C11orf80	+	0.471635	0.0474029	2.92785e-23	17304
Body fat percentage	16	cg08761535	75079000	ZNRF1	+	-0.514867	0.0517506	2.94179e-23	17304
Body fat percentage	10	cg16949914	6104515	IL2RA	+	-0.374138	0.0376207	3.062e-23	17304
Body fat percentage	22	cg17194270	39759992	SYNGR1 SYNGR1 SYNGR1	-	0.422839	0.0425411	3.23371e-23	17304
Body fat percentage	17	cg27470213	76967695	LGALS3BP	-	-0.262021	0.0263705	3.34517e-23	17304
Body fat percentage	7	cg11982214	37007063	ELMO1 ELMO1 ELMO1 ELMO1 ELMO1 ELMO1	-	-0.475703	0.0478874	3.42494e-23	17304
Body fat percentage	1	cg01901101	9486939	NA	+	-0.493265	0.0496642	3.48605e-23	17304
Body fat percentage	1	cg07614859	116918716	ATP1A1 ATP1A1	+	-0.624161	0.0628692	3.63068e-23	17304
Body fat percentage	6	cg13387216	43141969	SRF SRF	-	-0.705278	0.0710562	3.71415e-23	17304
Body fat percentage	6	cg01176329	29592381	GABBR1 GABBR1 GABBR1	+	-0.331761	0.0334288	3.76014e-23	17304
Body fat percentage	1	cg14955070	156135027	SEMA4A SEMA4A SEMA4A SEMA4A	-	-0.341691	0.0344338	3.80858e-23	17304
Body fat percentage	19	cg25667998	56705433	ZSCAN5B	-	0.407723	0.0410931	3.85393e-23	17304
Body fat percentage	8	cg27190410	101348639	RNF19A	+	0.304568	0.0307012	3.91421e-23	17304
Body fat percentage	16	cg25033715	50715445	SNX20 SNX20 SNX20	+	-0.310985	0.0313487	3.92081e-23	17304
Body fat percentage	17	cg14720773	17603531	RAI1	+	-0.407705	0.0411034	3.96821e-23	17304
Body fat percentage	4	cg16011130	85603217	WDFY3	+	0.493247	0.0497408	4.07482e-23	17304
Body fat percentage	6	cg15285513	21200930	CDKAL1	+	-0.496298	0.0500546	4.12425e-23	17304
Body fat percentage	1	cg12668782	116923471	ATP1A1 ATP1A1	+	-0.526782	0.0531582	4.35387e-23	17304
Body fat percentage	5	cg18520851	115149189	CDO1	+	0.328156	0.0331217	4.4465e-23	17304
Body fat percentage	6	cg07839071	126267697	NA	-	-0.362529	0.0365944	4.48642e-23	17304
Body fat percentage	6	cg06012428	157477204	ARID1B ARID1B ARID1B	+	-0.446316	0.0450582	4.54678e-23	17304
Body fat percentage	16	cg02256616	1629409	IFT140	-	-0.444071	0.0448348	4.57991e-23	17304
Body fat percentage	1	cg10014405	16012344	PLEKHM2	+	0.438252	0.0442714	4.83173e-23	17304
Body fat percentage	11	cg16772377	119018927	ABCG4 ABCG4	-	0.471458	0.047654	5.12163e-23	17304
Body fat percentage	8	cg02460440	131428346	ASAP1 ASAP1	+	0.429308	0.0434086	5.29858e-23	17304
Body fat percentage	14	ch.14.97331099F	98261346	NA	+	-0.296539	0.0299956	5.50617e-23	17304
Body fat percentage	19	cg07796002	42392337	ARHGEF1 ARHGEF1 ARHGEF1	-	-0.384705	0.0389167	5.54561e-23	17304
Body fat percentage	5	cg13314012	123397455	LINC01170	+	-0.26093	0.0263958	5.55051e-23	17304
Body fat percentage	3	cg13072940	49967521	MON1A MON1A	+	-0.613711	0.0620845	5.55972e-23	17304
Body fat percentage	1	cg08941107	27744956	WASF2 WASF2	+	-0.551769	0.0558261	5.63704e-23	17304
Body fat percentage	17	cg15017865	39933462	JUP JUP	+	-0.475174	0.0480841	5.72521e-23	17304
Body fat percentage	5	cg14527110	131561292	P4HA2 P4HA2 P4HA2 P4HA2 P4HA2	-	-0.64504	0.0652745	5.73483e-23	17304
Body fat percentage	2	cg11523618	169944632	DHRS9 DHRS9 DHRS9 DHRS9	+	0.554431	0.0561126	5.80855e-23	17304
Body fat percentage	12	cg01414567	82204306	NA	-	0.140088	0.0141843	6.06576e-23	17304
Body fat percentage	5	cg18722504	139712966	HBEGF	-	-0.600588	0.060811	6.06674e-23	17304
Body fat percentage	1	cg13750140	41688346	SCMH1 SCMH1 SCMH1 SCMH1	+	0.386317	0.0391228	6.1776e-23	17304
Body fat percentage	17	cg19880425	28650886	TMIGD1	+	-0.318146	0.0322218	6.2312e-23	17304
Body fat percentage	3	cg13373048	71892575	NA	-	-0.47017	0.0476234	6.28932e-23	17304
Body fat percentage	8	cg23973532	67054592	TRIM55 TRIM55 TRIM55 TRIM55	+	-0.301268	0.0305262	6.51218e-23	17304
Body fat percentage	11	cg26446803	1807232	NA	+	0.481616	0.0488034	6.55523e-23	17304
Body fat percentage	5	cg03079679	141909727	NA	-	0.610499	0.0618682	6.60453e-23	17304
Body fat percentage	18	cg00353899	59999037	TNFRSF11A TNFRSF11A TNFRSF11A TNFRSF11A TNFRSF11A	-	0.592613	0.0600569	6.61733e-23	17304
Body fat percentage	21	cg15669314	36012979	NA	+	-0.322771	0.0327118	6.64649e-23	17304
Body fat percentage	17	cg17739917	38477572	RARA RARA RARA	-	0.368764	0.0373834	6.82786e-23	17304
Body fat percentage	15	cg03449427	35601271	NA	+	0.369133	0.0374286	6.96793e-23	17304
Body fat percentage	1	cg08018468	43768048	TIE1 TIE1	+	0.530362	0.0537791	7.00092e-23	17304
Body fat percentage	1	cg19595760	25948511	MAN1C1	+	-0.571455	0.0579502	7.05118e-23	17304
Body fat percentage	21	cg27297662	32509317	TIAM1	+	-0.270073	0.027392	7.16067e-23	17304
Body fat percentage	13	cg10076514	107059926	NA	+	0.449109	0.0455587	7.28718e-23	17304
Body fat percentage	21	cg11525951	43641170	ABCG1 ABCG1 ABCG1 ABCG1 ABCG1 ABCG1	+	0.349773	0.0354872	7.39519e-23	17304
Body fat percentage	2	cg15075241	10587052	SNORA80B ODC1	-	0.456163	0.0462876	7.49503e-23	17304
Body fat percentage	12	cg25358033	113714589	TPCN1 TPCN1 TPCN1	-	0.583071	0.0591737	7.60085e-23	17304
Body fat percentage	6	cg03940776	158490013	SYNJ2	+	-0.636463	0.0646233	7.96504e-23	17304
Body fat percentage	9	cg04393623	139871820	PTGDS	+	-0.611981	0.0621452	8.06287e-23	17304
Body fat percentage	2	cg01953698	230148091	NA	-	0.326372	0.0331435	8.0905e-23	17304
Body fat percentage	8	cg00549805	141901711	PTK2 PTK2 PTK2	+	0.666842	0.0677196	8.10135e-23	17304
Body fat percentage	11	cg19571979	16832194	PLEKHA7	-	-0.371549	0.0377427	8.3335e-23	17304
Body fat percentage	3	cg08350157	131219430	MRPL3	-	-0.449712	0.0457291	9.1969e-23	17304
Body fat percentage	21	cg19434960	25294672	NA	-	-0.390463	0.0397066	9.24751e-23	17304
Body fat percentage	9	cg04382851	96159985	NA	-	-0.428547	0.043583	9.32344e-23	17304
Body fat percentage	14	cg02032125	101000186	NA	-	-0.5451	0.0554425	9.4252e-23	17304
Body fat percentage	16	cg05432134	66737539	NA	-	0.469147	0.0477202	9.47982e-23	17304
Body fat percentage	6	cg00960204	140802228	NA	-	0.342758	0.0348702	9.6376e-23	17304
Body fat percentage	4	cg00812761	53799391	SCFD2	+	0.5259	0.0535106	9.78911e-23	17304
Body fat percentage	16	cg04277040	80603851	LINC01227 LINC01227	-	0.461236	0.0469429	1.00326e-22	17304
Body fat percentage	17	cg19413066	76965347	NA	+	-0.532461	0.0542079	1.03243e-22	17304
Body fat percentage	8	cg21650866	142297256	NA	+	0.285438	0.0290627	1.04382e-22	17304
Body fat percentage	22	cg17312650	36751648	MYH9	-	-0.615458	0.0626931	1.09077e-22	17304
Body fat percentage	1	cg15317926	23490021	LUZP1 LUZP1	-	-0.354084	0.0360714	1.09936e-22	17304
Body fat percentage	3	cg16350622	132631089	NA	+	0.321095	0.032719	1.12654e-22	17304
Body fat percentage	17	cg02447879	79393682	BAHCC1	-	-0.28996	0.0295476	1.13081e-22	17304
Body fat percentage	20	cg21665700	2431040	NA	+	-0.557963	0.0568592	1.13384e-22	17304
Body fat percentage	13	cg21042285	23954979	SACS	+	0.355874	0.0362656	1.1347e-22	17304
Body fat percentage	22	cg18972676	40784025	SGSM3 SGSM3	-	0.420477	0.0428491	1.13473e-22	17304
Body fat percentage	11	cg03234777	118095544	AMICA1	-	0.2726	0.0277799	1.13626e-22	17304
Body fat percentage	3	cg01004980	48883069	PRKAR2A	+	0.417709	0.0425973	1.21534e-22	17304
Body fat percentage	11	cg05648472	45232364	PRDM11	-	0.68759	0.0701208	1.21804e-22	17304
Body fat percentage	4	cg23045716	1201881	LOC100130872 LOC100130872-SPON2	-	-0.410869	0.0419087	1.24086e-22	17304
Body fat percentage	13	cg25619314	114833892	RASA3	+	-0.374061	0.0381569	1.24928e-22	17304
Body fat percentage	1	cg06826760	193076307	GLRX2	+	0.545264	0.055624	1.25597e-22	17304
Body fat percentage	11	cg02421646	59943477	MS4A6A MS4A6A MS4A6A MS4A6A	+	-0.315266	0.0321715	1.2953e-22	17304
Body fat percentage	2	cg11184985	240876710	NA	-	-0.338643	0.0345872	1.40912e-22	17304
Body fat percentage	5	cg08851393	134565560	C5orf66	-	-0.477919	0.0488203	1.43183e-22	17304
Body fat percentage	2	cg20347155	145218951	ZEB2 ZEB2	-	-0.354827	0.036251	1.45021e-22	17304
Body fat percentage	2	cg11591807	118888717	NA	-	0.266443	0.0272236	1.46256e-22	17304
Body fat percentage	1	cg23803220	77404962	ST6GALNAC5	+	0.392114	0.0400669	1.47282e-22	17304
Body fat percentage	1	cg00980620	224927882	CNIH3	-	0.356734	0.036457	1.49345e-22	17304
Body fat percentage	3	cg16225773	33002878	NA	+	0.707639	0.0723332	1.52354e-22	17304
Body fat percentage	17	cg10457997	64796507	PRKCA	+	0.394517	0.0403281	1.52906e-22	17304
Body fat percentage	8	cg13681195	134276859	NDRG1 NDRG1 NDRG1 NDRG1	+	-0.542711	0.055486	1.55375e-22	17304
Body fat percentage	1	cg10055680	61352854	NA	+	0.416544	0.0426228	1.68518e-22	17304
Body fat percentage	4	cg04019364	141056742	MAML3	-	-0.508854	0.0520769	1.71147e-22	17304
Body fat percentage	6	cg00345047	71942797	NA	-	-0.347275	0.0355417	1.71656e-22	17304
Body fat percentage	3	cg25221975	13663444	FBLN2 FBLN2 FBLN2	+	0.374391	0.0383192	1.72615e-22	17304
Body fat percentage	12	cg02108045	93962028	SOCS2-AS1	+	0.615453	0.0630207	1.80327e-22	17304
Body fat percentage	5	cg21706572	176875315	PRR7 PRR7-AS1 PRR7-AS1 PRR7 PRR7	-	-0.794203	0.0813255	1.80592e-22	17304
Body fat percentage	11	cg03027437	59291203	NA	+	0.397604	0.0407436	1.935e-22	17304
Body fat percentage	1	cg26257082	198906494	NA	+	0.229422	0.0235143	1.97342e-22	17304
Body fat percentage	4	cg09865015	1202509	LOC100130872 LOC100130872-SPON2	+	-0.270631	0.0277543	2.08763e-22	17304
Body fat percentage	2	cg10532358	161080729	NA	-	-0.530504	0.0544275	2.17018e-22	17304
Body fat percentage	11	cg14132895	95433641	NA	-	-0.384477	0.0394536	2.21224e-22	17304
Body fat percentage	14	cg12881924	32038080	NUBPL NUBPL	+	-0.409395	0.0420194	2.25671e-22	17304
Body fat percentage	13	cg19211853	79968216	RBM26	-	-0.150028	0.015404	2.33529e-22	17304
Body fat percentage	5	cg20941062	132299811	AFF4	+	-0.465083	0.0477556	2.35099e-22	17304
Body fat percentage	5	cg04185639	146806258	DPYSL3 DPYSL3	+	-0.430409	0.0441993	2.37174e-22	17304
Body fat percentage	1	cg07120889	150535935	NA	-	-0.471704	0.0484537	2.43704e-22	17304
Body fat percentage	17	cg04999824	76967757	LGALS3BP	+	-0.514235	0.0528255	2.45034e-22	17304
Body fat percentage	15	cg13291298	69690671	PAQR5 PAQR5	+	-0.713004	0.0732699	2.53278e-22	17304
Body fat percentage	5	cg26708797	170906387	NA	+	-0.696412	0.0716127	2.69885e-22	17304
Body fat percentage	14	cg00218090	100485810	NA	-	0.321136	0.033024	2.70886e-22	17304
Body fat percentage	17	cg05555337	46669113	LOC404266 HOXB5 LOC404266 LOC404266 LOC404266	+	-0.263144	0.0270627	2.73101e-22	17304
Body fat percentage	14	cg01562302	23250488	SLC7A7 SLC7A7 SLC7A7	-	0.65751	0.0676291	2.76292e-22	17304
Body fat percentage	2	cg16655715	97055834	NA	+	-0.468549	0.048198	2.789e-22	17304
Body fat percentage	2	cg09446583	43398271	NA	-	-0.69919	0.0719288	2.80984e-22	17304
Body fat percentage	1	cg00988037	54869007	SSBP3 SSBP3 SSBP3	-	-0.463232	0.0476565	2.81978e-22	17304
Body fat percentage	10	cg26712428	105218771	CALHM1	+	0.410537	0.0422361	2.82414e-22	17304
Body fat percentage	6	cg12818967	111550921	NA	+	-0.396379	0.0407812	2.83556e-22	17304
Body fat percentage	1	cg18149207	151805634	RORC	-	0.617676	0.0635543	2.85718e-22	17304
Body fat percentage	14	cg00862597	61750802	NA	+	0.533442	0.0548897	2.86903e-22	17304
Body fat percentage	19	cg13882251	40772266	AKT2 AKT2 AKT2	-	0.407054	0.0418969	2.94969e-22	17304
Body fat percentage	17	cg17866022	19209889	EPN2-AS1 EPN2 EPN2 EPN2	+	-0.293223	0.0301814	2.95684e-22	17304
Body fat percentage	16	cg12918234	22206225	NA	-	-0.504678	0.0519796	3.14139e-22	17304
Body fat percentage	16	cg21489364	75035957	ZNRF1	-	-0.319015	0.0328696	3.25574e-22	17304
Body fat percentage	11	cg09708200	15638685	NA	-	0.295977	0.0305148	3.45358e-22	17304
Body fat percentage	17	cg18171070	40967121	BECN1	-	-0.616003	0.0635126	3.47169e-22	17304
Body fat percentage	22	cg16452231	20106245	RANBP1 TRMT2A TRMT2A TRMT2A RANBP1 RANBP1 RANBP1	+	0.658143	0.0678641	3.50351e-22	17304
Body fat percentage	7	cg20335712	28714297	CREB5 CREB5 CREB5	-	-0.57868	0.0596894	3.61124e-22	17304
Body fat percentage	2	cg21071466	74805822	M1AP M1AP M1AP	+	0.514759	0.0530968	3.61583e-22	17304
Body fat percentage	1	cg16047291	44252583	ST3GAL3 ST3GAL3 ST3GAL3 ST3GAL3 ST3GAL3 ST3GAL3 ST3GAL3 ST3GAL3 ST3GAL3 ST3GAL3 ST3GAL3 ST3GAL3 ST3GAL3 ST3GAL3 ST3GAL3 ST3GAL3 ST3GAL3 ST3GAL3 ST3GAL3 ST3GAL3 ST3GAL3 ST3GAL3 ST3GAL3 ST3GAL3 ST3GAL3	+	-0.387307	0.0399792	3.87145e-22	17304
Body fat percentage	11	cg24215776	65152051	NA	-	-0.568112	0.0586504	3.92112e-22	17304
Body fat percentage	2	cg10249235	25107075	ADCY3	-	-0.450188	0.0465064	4.16761e-22	17304
Body fat percentage	11	cg06176214	67183445	CARNS1 CARNS1	+	-0.530368	0.0548019	4.25889e-22	17304
Body fat percentage	17	cg03382923	17929854	ATPAF2	+	-0.358677	0.0370647	4.29432e-22	17304
Body fat percentage	2	cg03422256	192757348	NA	-	-0.402719	0.0416214	4.34856e-22	17304
Body fat percentage	1	cg11832534	3563998	WDR8	+	0.291866	0.030166	4.36712e-22	17304
Body fat percentage	3	cg01289541	170282058	SLC7A14	+	0.5196	0.0537192	4.48801e-22	17304
Body fat percentage	14	cg11571108	24863662	NA	+	0.434085	0.0448856	4.5582e-22	17304
Body fat percentage	7	cg08822075	26193607	NFE2L3	-	-0.219301	0.0226763	4.55874e-22	17304
Body fat percentage	17	cg11793449	76313872	NA	+	-0.630678	0.0652168	4.57781e-22	17304
Body fat percentage	5	cg20376277	16615924	LOC101929524 FAM134B	+	0.282039	0.0291684	4.6288e-22	17304
Body fat percentage	17	cg05472536	73687477	SAP30BP SAP30BP SAP30BP SAP30BP SAP30BP	-	-0.396588	0.041037	4.86745e-22	17304
Body fat percentage	2	cg04211591	230159830	NA	-	0.263857	0.0273031	4.87524e-22	17304
Body fat percentage	7	cg05992638	21003764	LINC01162	+	0.216203	0.0223786	5.01265e-22	17304
Body fat percentage	1	cg01527470	156104602	LMNA LMNA LMNA LMNA LMNA LMNA LMNA LMNA LMNA LMNA LMNA LMNA LMNA LMNA	-	0.74294	0.0769164	5.11542e-22	17304
Body fat percentage	19	cg20163056	5005982	KDM4B	-	-0.413867	0.0428554	5.20397e-22	17304
Body fat percentage	7	cg16352612	76054035	ZP3 ZP3	+	-0.51666	0.0535089	5.29031e-22	17304
Body fat percentage	11	cg20783780	112191546	LOC283140	+	-0.509412	0.0527695	5.39795e-22	17304
Body fat percentage	1	cg03144189	227734067	NA	-	0.515571	0.0534226	5.54228e-22	17304
Body fat percentage	6	cg25158622	32942429	BRD2 BRD2	+	0.279766	0.029005	5.83714e-22	17304
Body fat percentage	3	cg23683730	189632845	NA	-	0.221828	0.0230004	5.89146e-22	17304
Body fat percentage	8	cg25405452	38125449	PPAPDC1B PPAPDC1B PPAPDC1B	+	-0.564638	0.058549	5.92753e-22	17304
Body fat percentage	10	cg07631309	106020930	GSTO1	+	-0.335432	0.0347869	6.0083e-22	17304
Body fat percentage	15	cg01850331	67383558	SMAD3	-	-0.311201	0.0322798	6.11064e-22	17304
Body fat percentage	5	cg04148945	171474738	STK10	-	-0.577345	0.0599478	6.72735e-22	17304
Body fat percentage	6	cg06762457	149806635	ZC3H12D	+	-0.351162	0.0364739	6.927e-22	17304
Body fat percentage	9	cg10787596	139797192	TRAF2	-	-0.484681	0.0503483	7.00862e-22	17304
Body fat percentage	20	cg26701500	36024614	SRC SRC	+	0.755428	0.0784844	7.1023e-22	17304
Body fat percentage	14	cg05715353	55841074	ATG14	-	-0.22029	0.0228885	7.14869e-22	17304
Body fat percentage	19	cg02436098	4640159	TNFAIP8L1 TNFAIP8L1 TNFAIP8L1	-	-0.417867	0.0434267	7.29979e-22	17304
Body fat percentage	17	cg27637521	76355202	SOCS3	-	-0.245758	0.0255408	7.31457e-22	17304
Body fat percentage	1	cg01101459	234871477	NA	+	0.367829	0.0382323	7.4031e-22	17304
Body fat percentage	20	cg27579586	45196529	SLC13A3 SLC13A3 SLC13A3 SLC13A3 SLC13A3	-	0.37405	0.0389148	8.06714e-22	17304
Body fat percentage	21	cg22121323	47480909	NA	-	-0.353547	0.0368158	8.79172e-22	17304
Body fat percentage	20	cg10243030	16156233	NA	+	0.175645	0.018294	8.95094e-22	17304
Body fat percentage	14	cg14916494	72704881	RGS6 RGS6 RGS6 RGS6 RGS6 RGS6 RGS6 RGS6 RGS6 RGS6	-	0.279604	0.0291324	9.26453e-22	17304
Body fat percentage	2	cg20954448	192496738	NA	-	-0.390801	0.0407207	9.31649e-22	17304
Body fat percentage	1	cg25213452	206630385	SRGAP2 SRGAP2	-	-0.57223	0.0596293	9.37527e-22	17304
Body fat percentage	11	cg18033594	75537636	UVRAG	+	-0.514193	0.05359	9.51436e-22	17304
Body fat percentage	19	cg05845141	18120614	ARRDC2 ARRDC2	-	-0.549994	0.0573303	9.65369e-22	17304
Body fat percentage	6	cg14930341	43082234	PTK7 PTK7 PTK7 PTK7 PTK7 PTK7 PTK7	-	-0.429613	0.0448107	1.0243e-21	17304
Body fat percentage	2	cg15357118	128927972	UGGT1 UGGT1	+	0.486577	0.0507536	1.02664e-21	17304
Body fat percentage	2	cg25095518	98329337	ZAP70	-	-0.503116	0.0524853	1.03836e-21	17304
Body fat percentage	11	cg09578155	68141470	LRP5	-	-0.669673	0.0698617	1.03995e-21	17304
Body fat percentage	15	cg15488912	41806372	LTK LTK LTK	+	-0.605481	0.063172	1.0507e-21	17304
Body fat percentage	1	cg12107849	192732997	NA	-	0.489309	0.051053	1.05385e-21	17304
Body fat percentage	2	cg17137186	101928209	NA	-	-0.291107	0.0303735	1.05453e-21	17304
Body fat percentage	15	cg02464519	41158367	NA	-	-0.366574	0.0382586	1.08309e-21	17304
Body fat percentage	14	cg06646796	24104741	DHRS2 DHRS2	-	0.473223	0.0494448	1.20118e-21	17304
Body fat percentage	10	cg21998542	33605101	NRP1 NRP1 NRP1 NRP1 NRP1 NRP1	+	-0.421003	0.0439887	1.20138e-21	17304
Body fat percentage	12	cg03080569	57828396	INHBC	-	0.699221	0.0730829	1.239e-21	17304
Body fat percentage	6	cg01733619	164131787	NA	-	0.653106	0.068273	1.25585e-21	17304
Body fat percentage	1	cg11544657	9968130	CTNNBIP1 CTNNBIP1	-	-0.502363	0.0525305	1.29065e-21	17304
Body fat percentage	10	cg22818215	119184588	NA	-	0.495714	0.0518421	1.30645e-21	17304
Body fat percentage	10	cg09491962	98900771	SLIT1	-	-0.649798	0.0679596	1.31236e-21	17304
Body fat percentage	3	cg03055671	172231528	TNFSF10	+	-0.285218	0.0298309	1.31681e-21	17304
Body fat percentage	11	cg26145258	19843393	NAV2 NAV2 NAV2 NAV2	-	-0.444255	0.0464679	1.32602e-21	17304
Body fat percentage	3	cg23690294	108800810	MORC1	+	-0.348441	0.036449	1.3357e-21	17304
Body fat percentage	12	cg03247247	96635810	ELK3	+	-0.409459	0.0428354	1.34617e-21	17304
Body fat percentage	9	cg20951978	139796368	TRAF2	+	-0.366081	0.038299	1.35096e-21	17304
Body fat percentage	17	cg05673431	25871504	KSR1	+	-0.606516	0.063519	1.4864e-21	17304
Body fat percentage	21	cg02847804	39811538	ERG ERG ERG ERG ERG ERG ERG ERG	+	-0.510595	0.0534859	1.51834e-21	17304
Body fat percentage	14	cg04569152	21555603	FLJ10357	+	-0.431715	0.0452257	1.52673e-21	17304
Body fat percentage	11	cg20431224	68270782	PPP6R3 PPP6R3 PPP6R3 PPP6R3 PPP6R3 PPP6R3	-	-0.302575	0.0317185	1.62344e-21	17304
Body fat percentage	2	cg10926420	69852289	AAK1	-	-0.547063	0.0573662	1.67153e-21	17304
Body fat percentage	11	cg03576380	112003641	NA	+	0.548145	0.0575228	1.79017e-21	17304
Body fat percentage	17	cg15138339	40715222	COASY COASY COASY COASY COASY	+	0.312285	0.0327755	1.81038e-21	17304
Body fat percentage	13	cg10474597	51917676	SERPINE3	+	0.396535	0.0416358	1.88319e-21	17304
Body fat percentage	10	cg07060203	135089661	ADAM8 ADAM8 ADAM8	+	-0.348894	0.0366362	1.89556e-21	17304
Body fat percentage	11	cg02079413	2986505	SNORA54 NAP1L4	-	0.280311	0.0294413	1.9362e-21	17304
Body fat percentage	14	cg19918549	100531800	EVL EVL	-	0.302777	0.0318169	2.02673e-21	17304
Body fat percentage	22	cg20585830	21998385	SDF2L1	+	-0.449104	0.0471995	2.05035e-21	17304
Body fat percentage	16	cg08399626	87808617	LOC102724467	+	0.349133	0.0366945	2.05849e-21	17304
Body fat percentage	2	cg18011760	19320928	NA	-	0.174592	0.018351	2.06862e-21	17304
Body fat percentage	22	cg21757633	50847567	SAPS2	-	-0.694917	0.0730434	2.075e-21	17304
Body fat percentage	1	cg07207669	155102388	EFNA1 EFNA1	-	-0.413232	0.0434523	2.15094e-21	17304
Body fat percentage	1	cg07202479	159174162	DARC DARC	-	-0.537795	0.0565686	2.21436e-21	17304
Body fat percentage	14	cg09310636	90760903	NRDE2	+	0.487395	0.0513049	2.36723e-21	17304
Body fat percentage	4	cg13903162	139163019	SLC7A11	+	-0.341374	0.0359347	2.37018e-21	17304
Body fat percentage	1	cg22479453	110367354	NA	-	0.661785	0.0697016	2.49338e-21	17304
Body fat percentage	17	cg24240870	28803927	GOSR1 GOSR1 GOSR1	-	-0.310863	0.0327438	2.5113e-21	17304
Body fat percentage	1	cg05776323	161165053	ADAMTS4	-	0.45492	0.0479277	2.55921e-21	17304
Body fat percentage	14	cg18680181	35629311	KIAA0391	-	-0.317509	0.033454	2.58144e-21	17304
Body fat percentage	9	cg21241889	123690658	TRAF1	-	-0.484561	0.0510649	2.62569e-21	17304
Body fat percentage	11	cg00485574	123104546	NA	+	0.493117	0.0519727	2.65382e-21	17304
Body fat percentage	16	cg00014380	4424290	VASN CORO7-PAM16 CORO7 CORO7 CORO7	-	0.378456	0.0399189	2.8476e-21	17304
Body fat percentage	3	cg26879335	50630065	NA	-	-0.417682	0.0440677	2.91424e-21	17304
Body fat percentage	10	cg12465805	11214795	CELF2 CELF2 CELF2 CELF2	-	-0.274324	0.0289484	2.96698e-21	17304
Body fat percentage	5	cg27182880	16623360	LOC101929524	-	0.410751	0.0433474	2.98183e-21	17304
Body fat percentage	18	cg21809614	77838894	RBFADN	-	0.334823	0.0353372	3.00188e-21	17304
Body fat percentage	12	cg13691961	89743281	DUSP6 DUSP6	+	0.210528	0.0222193	3.00395e-21	17304
Body fat percentage	22	cg14847622	28106439	NA	+	0.399316	0.0421458	3.01447e-21	17304
[truncated: 3,318 more rows]

## Sheet: Table S9
Table S9: The top 1,000 CpGs associated with each metabolic trait in the DNAm-PC-adjusted marginal linear regression epigenome-wide in Generation Scotland after inflation and bias correction. Outcomes in each EWAS are the residuals from metabolic traits regressed on age, age2, sex and family structure. Original outcome units are BMI in kg/m2; HDL cholesterol, total cholesterol and glucose in mmol…
Trait	Chromosome	Probe	Position in genome	Gene	DNA strand orientation	Beta	Standard error	P value	N	Inflation-adjusted Beta	Inflation-adjusted P value	Inflation-adjusted standard error
BMI	21	cg06500161	43656587	ABCG1 ABCG1 ABCG1 ABCG1 ABCG1 ABCG1	+	1.49633	0.0493214	5.1088e-197	17304	1.50227	8.84502e-108	0.0681192
BMI	11	cg00574958	68607622	CPT1A CPT1A	+	-0.872949	0.029524	1.78362e-187	17304	-0.869396	7.24483e-101	0.0407764
BMI	11	cg19758958	62319222	NA	+	-1.53545	0.0541187	4.10299e-173	17304	-1.52894	5.37779e-93	0.0747449
BMI	17	cg11024682	17730094	SREBF1 SREBF1	-	1.26608	0.054535	1.95887e-117	17304	1.27264	4.77296e-64	0.0753199
BMI	11	cg05325763	68607719	CPT1A CPT1A	-	-0.661794	0.0287651	2.1474e-115	17304	-0.658332	1.132e-61	0.0397283
BMI	21	cg16740586	43655919	ABCG1 ABCG1 ABCG1 ABCG1 ABCG1 ABCG1	+	0.916227	0.0420186	5.20836e-104	17304	0.921284	9.4194e-57	0.0580331
BMI	21	cg27243685	43642366	ABCG1 ABCG1 ABCG1 ABCG1 ABCG1 ABCG1	+	0.921382	0.042437	3.789e-103	17304	0.926489	2.76483e-56	0.058611
BMI	4	cg06690548	139162808	SLC7A11	-	-0.47579	0.0219128	3.7026e-103	17304	-0.473153	4.27307e-55	0.0302644
BMI	11	cg17058475	68607737	CPT1A CPT1A	-	-0.562381	0.0259542	9.52937e-103	17304	-0.559257	7.09607e-55	0.0358461
BMI	1	cg14476101	120255992	PHGDH	-	-0.554676	0.0268131	6.25659e-94	17304	-0.551449	3.77024e-50	0.0370323
BMI	1	cg17901584	55353706	DHCR24	+	-0.744511	0.0364092	7.57736e-92	17304	-0.740129	4.90749e-49	0.0502858
BMI	8	cg18353028	65669513	CYP7B1	+	-0.709746	0.0348313	3.17729e-91	17304	-0.705554	1.05659e-48	0.0481065
BMI	1	cg22699725	207242586	PFKFB2 PFKFB2	+	0.702701	0.0352388	1.72492e-87	17304	0.706942	8.36393e-48	0.0486693
BMI	1	cg00683922	207242569	PFKFB2 PFKFB2	+	0.654696	0.0339665	6.33435e-82	17304	0.658784	8.51122e-45	0.0469121
BMI	1	cg22976567	156074182	LMNA	-	-0.890222	0.0456369	7.68925e-84	17304	-0.88473	9.31428e-45	0.0630304
BMI	8	cg23204398	126365081	NSMCE2	+	0.632891	0.0330082	4.26262e-81	17304	0.636863	2.38283e-44	0.0455886
BMI	7	cg17075888	95225339	PDK4	+	-0.646544	0.0333675	9.20362e-83	17304	-0.642528	3.5047e-44	0.0460848
BMI	2	cg10913394	102137177	NA	+	-0.911421	0.0472109	3.55303e-82	17304	-0.905739	7.20442e-44	0.0652043
BMI	1	cg21575225	156073485	LMNA	+	-0.936783	0.0485961	6.08292e-82	17304	-0.930935	9.59745e-44	0.0671175
BMI	13	cg19750657	38935967	UFM1	+	0.686967	0.0361605	1.15475e-79	17304	0.691319	1.41507e-43	0.0499423
BMI	6	cg17501210	166970252	RPS6KA2 RPS6KA2	-	-0.612971	0.0319578	3.74291e-81	17304	-0.609125	2.53038e-43	0.0441378
BMI	19	cg00840791	16453259	NA	+	-0.300017	0.0156899	1.13612e-80	17304	-0.298129	4.57133e-43	0.0216698
BMI	8	cg19741548	74963339	NA	+	0.999405	0.0539408	6.69459e-76	17304	1.0059	1.51951e-41	0.0744992
BMI	7	cg00626263	5741049	RNF216 RNF216	-	-0.602021	0.0320811	8.56241e-78	17304	-0.59816	1.56362e-41	0.0443081
BMI	14	cg18871648	74227431	ELMSAN1 ELMSAN1	+	-0.650483	0.0348704	6.63547e-77	17304	-0.646286	4.65313e-41	0.0481605
BMI	4	cg02786370	2747928	TNIP2 TNIP2 TNIP2	-	-0.579316	0.0312052	3.41366e-76	17304	-0.575561	1.11404e-40	0.0430984
BMI	9	cg01270753	101944336	NA	+	-0.575389	0.031149	1.84277e-75	17304	-0.57164	2.73429e-40	0.0430208
BMI	12	cg19640090	11975155	ETV6 RNU6-19P	+	-1.04092	0.056484	4.06484e-75	17304	-1.03412	4.16572e-40	0.0780117
BMI	21	cg10128003	43642166	ABCG1 ABCG1 ABCG1 ABCG1 ABCG1 ABCG1	-	0.748416	0.0412693	7.99664e-73	17304	0.753383	6.93961e-40	0.0569982
BMI	6	cg18120259	43894639	LOC100132354	+	-0.901823	0.0491771	2.08108e-74	17304	-0.895905	9.93868e-40	0.0679199
BMI	14	cg07808881	89974621	FOXN3	-	0.777196	0.0437356	5.03625e-70	17304	0.78246	2.24006e-38	0.0604045
BMI	3	cg27086356	170627562	EIF5A2	-	-0.572637	0.0318661	1.49715e-71	17304	-0.568802	3.29423e-38	0.0440112
BMI	1	cg05514927	59523151	LINC01358	-	-1.19914	0.0673159	2.35916e-70	17304	-1.19104	1.42779e-37	0.0929719
BMI	1	cg02988288	145440445	TXNIP NBPF20 NBPF10 NBPF10	-	-0.433259	0.0243478	3.29309e-70	17304	-0.430329	1.70518e-37	0.0336274
BMI	1	cg17750024	175538621	TNR	-	-0.650358	0.0366022	5.22393e-70	17304	-0.645953	2.1787e-37	0.0505524
BMI	1	cg26457483	120256112	PHGDH	+	-0.502531	0.0283181	7.72599e-70	17304	-0.499123	2.6821e-37	0.0391109
BMI	17	cg11202345	76976057	LGALS3BP LGALS3BP	+	0.551653	0.0315809	9.6034e-68	17304	0.555454	3.79238e-37	0.0436173
BMI	14	cg19488267	85763019	NA	+	0.469361	0.0269233	1.74486e-67	17304	0.472601	5.22931e-37	0.0371845
BMI	2	cg00144816	28498080	BRE BRE BRE BRE BRE BRE	+	-0.945368	0.0536287	6.0251e-69	17304	-0.938914	7.9968e-37	0.0740681
BMI	8	cg24845774	35718698	NA	-	0.309569	0.0180156	1.24073e-65	17304	0.311737	5.20155e-36	0.0248819
BMI	8	cg05889085	35718561	NA	-	0.334483	0.0194774	1.48222e-65	17304	0.336827	5.72506e-36	0.0269008
BMI	17	cg00214628	46583511	NA	-	-0.908959	0.0524952	1.3204e-66	17304	-0.902641	1.40245e-35	0.0725026
BMI	1	cg10999423	222461592	NA	-	0.720575	0.0422468	1.06166e-64	17304	0.725659	1.65212e-35	0.0583483
BMI	17	cg07768696	55676682	MSI2 MSI2	+	-1.11195	0.0648301	2.12377e-65	17304	-1.10415	6.12861e-35	0.0895387
BMI	17	cg08857797	40927699	VPS25	-	0.758583	0.0449415	2.05763e-63	17304	0.763992	8.14755e-35	0.06207
BMI	2	cg02841972	10176151	NA	+	-0.729606	0.042765	9.84336e-65	17304	-0.724459	1.3846e-34	0.059064
BMI	3	cg15721584	181326755	SOX2OT	+	0.435277	0.0261436	9.24406e-62	17304	0.438423	6.31776e-34	0.0361077
BMI	14	cg10919522	74227441	C14orf43 C14orf43	+	-0.647621	0.0383466	1.76327e-63	17304	-0.643006	6.40488e-34	0.0529616
BMI	7	cg21489638	130671028	LINC-PINT LINC-PINT LINC-PINT LINC-PINT LINC-PINT LINC-PINT LINC-PINT LINC-PINT	+	-0.604805	0.0360349	1.00534e-62	17304	-0.600468	1.61379e-33	0.0497688
BMI	12	cg26402346	101864876	NA	-	0.551929	0.0333829	6.20624e-61	17304	0.555947	1.76034e-33	0.0461061
BMI	2	cg07212401	20059985	NA	+	1.00157	0.0608253	1.85138e-60	17304	1.00889	3.16699e-33	0.0840076
BMI	21	cg08309687	35320596	NA	+	-0.543723	0.0326708	1.03715e-61	17304	-0.539791	5.5673e-33	0.0451226
BMI	1	cg01787285	2162682	SKI	-	-0.451774	0.0272529	3.03285e-61	17304	-0.448494	9.83527e-33	0.0376398
BMI	15	cg14051805	39917220	FSIP1	-	-0.41407	0.0249953	3.64186e-61	17304	-0.411062	1.08384e-32	0.0345217
BMI	15	cg11740679	40620160	NA	+	-1.11221	0.0674618	1.33222e-60	17304	-1.10409	2.15582e-32	0.0931734
BMI	12	cg22513770	98985274	NA	+	1.09991	0.0679415	1.62163e-58	17304	1.10809	3.517e-32	0.093836
BMI	1	cg03725309	109757585	SARS	+	-0.60377	0.0367552	3.51731e-60	17304	-0.599347	3.60839e-32	0.0507637
BMI	10	cg12726743	75634848	CAMK2G CAMK2G CAMK2G CAMK2G CAMK2G CAMK2G	+	-0.725954	0.0442326	4.45694e-60	17304	-0.720631	4.09136e-32	0.0610909
BMI	12	cg10601624	6404377	NA	+	-0.88954	0.0543741	1.04404e-59	17304	-0.882996	6.42569e-32	0.0750976
BMI	22	cg09349128	50327986	NA	-	-0.782333	0.0478369	1.13991e-59	17304	-0.776576	6.73319e-32	0.0660689
BMI	11	cg19120513	102189303	BIRC3 BIRC3	+	-0.826869	0.0505754	1.23528e-59	17304	-0.820782	7.02444e-32	0.0698511
BMI	16	cg08726900	89550474	ANKRD11	-	-0.495225	0.0305947	1.68899e-58	17304	-0.491543	2.81014e-31	0.0422552
BMI	19	cg18608055	1130866	SBNO2 SBNO2	-	-0.844427	0.0522595	2.65472e-58	17304	-0.838138	3.57147e-31	0.0721771
BMI	6	cg00857282	16130727	MYLIP	-	0.351769	0.0221119	1.39409e-56	17304	0.35443	3.85637e-31	0.0305394
BMI	20	cg09409865	33169887	PIGU	-	-0.847135	0.0524808	3.45594e-58	17304	-0.840819	4.10808e-31	0.0724827
BMI	3	cg09831562	181327125	SOX2OT	+	0.385468	0.0245303	2.92898e-55	17304	0.38842	1.98324e-30	0.0338795
BMI	2	cg17214023	10176748	NA	-	-0.826532	0.0518545	8.57051e-57	17304	-0.820291	2.25202e-30	0.0716177
BMI	3	cg25922935	156747491	LEKR1	+	0.576065	0.0367818	6.59596e-55	17304	0.580492	3.06837e-30	0.0508004
BMI	13	cg01218012	50772687	DLEU1	+	-0.92419	0.0581286	1.61874e-56	17304	-0.917194	3.15458e-30	0.0802831
BMI	9	cg08673945	20490677	MLLT3 MLLT3	-	-0.750541	0.047274	2.31219e-56	17304	-0.744852	3.8097e-30	0.0652915
BMI	9	cg03770138	136009651	RALGDS	+	-0.850436	0.0536231	3.01328e-56	17304	-0.843983	4.38447e-30	0.0740604
BMI	7	cg13627479	5741213	RNF216 RNF216	+	-0.580275	0.0366358	4.15593e-56	17304	-0.575866	5.1983e-30	0.0505988
BMI	9	cg15579927	73404636	TRPM3 TRPM3 TRPM3 TRPM3 TRPM3 TRPM3 TRPM3 TRPM3 TRPM3	+	0.583438	0.0374118	1.85084e-54	17304	0.58794	5.34236e-30	0.0516705
BMI	16	cg17868815	81476731	NA	+	0.911931	0.058723	5.0891e-54	17304	0.918998	9.20372e-30	0.081104
BMI	1	cg19693031	145441552	TXNIP	+	-0.42411	0.0270287	4.17867e-55	17304	-0.420857	1.76511e-29	0.0373301
BMI	11	cg15885703	118094830	AMICA1 AMICA1	-	0.444342	0.0288154	2.7072e-53	17304	0.44781	2.26061e-29	0.0397978
BMI	17	cg25178683	76976267	LGALS3BP	-	0.613625	0.0398196	3.16317e-53	17304	0.618417	2.45744e-29	0.054996
BMI	6	cg13123009	31681882	LY6G6E LY6G6D LY6G6E	-	0.730733	0.0474394	3.4995e-53	17304	0.736442	2.59459e-29	0.0655199
BMI	3	cg10251538	108800886	MORC1	-	-0.602133	0.0385807	1.53596e-54	17304	-0.59749	3.51601e-29	0.0532849
BMI	1	cg16246545	120255941	PHGDH	-	-0.514991	0.0331283	3.9807e-54	17304	-0.511004	5.82194e-29	0.0457545
BMI	14	cg23004884	90378209	EFCAB11 EFCAB11 EFCAB11	+	-0.59029	0.0379888	4.41903e-54	17304	-0.585718	6.15476e-29	0.0524674
BMI	17	cg04927537	76976091	LGALS3BP	-	0.449201	0.0294027	2.37353e-52	17304	0.45274	7.26014e-29	0.0406089
BMI	5	cg14120966	160130250	ATP10B	+	0.585398	0.0383533	2.94387e-52	17304	0.590014	8.15157e-29	0.0529709
BMI	17	cg19016694	80821826	TBCD	+	-0.872519	0.056427	1.41385e-53	17304	-0.865728	1.13898e-28	0.077933
BMI	6	cg23850913	15505452	JARID2	-	-0.471725	0.0305131	1.48175e-53	17304	-0.468053	1.16739e-28	0.0421425
BMI	5	cg10110288	55274030	IL6ST IL6ST IL6ST IL6ST	+	0.700626	0.0460625	6.54957e-52	17304	0.70617	1.2529e-28	0.0636182
BMI	10	cg19572574	63592731	NA	-	-0.615582	0.039845	1.73476e-53	17304	-0.610787	1.26939e-28	0.0550311
BMI	2	cg19373099	210008092	NA	+	0.370311	0.024352	6.93198e-52	17304	0.373242	1.29142e-28	0.0336333
BMI	1	cg05603985	2161049	SKI	+	-0.751533	0.0486633	1.89903e-53	17304	-0.745676	1.3314e-28	0.0672103
BMI	1	cg13053471	235147039	NA	-	-0.870667	0.0564136	2.20848e-53	17304	-0.863878	1.44238e-28	0.0779145
BMI	1	cg01995927	24257839	NA	+	0.701942	0.0462202	9.32334e-52	17304	0.707505	1.51449e-28	0.0638361
BMI	17	cg14870271	76976010	LGALS3BP LGALS3BP	+	0.620145	0.040886	1.245e-51	17304	0.625066	1.76948e-28	0.0564688
BMI	21	cg10969521	36355537	RUNX1	+	-0.444769	0.02887	3.37052e-53	17304	-0.441295	1.80463e-28	0.0398732
BMI	6	cg13500852	15505460	JARID2	-	-0.72497	0.0470759	3.69042e-53	17304	-0.719304	1.89268e-28	0.0650179
BMI	17	cg03078551	41656298	NA	+	-0.56109	0.036437	3.75335e-53	17304	-0.556705	1.90982e-28	0.0503242
BMI	4	cg15851905	77928471	SEPT11 SEPT11	-	-0.537002	0.0349329	5.62365e-53	17304	-0.532798	2.36545e-28	0.0482468
BMI	16	cg01243823	50732212	NOD2	-	-0.456536	0.0297365	7.58671e-53	17304	-0.452957	2.77159e-28	0.0410699
BMI	18	cg07390844	72935911	TSHZ1 TSHZ1	-	0.554394	0.036713	3.39661e-51	17304	0.558812	3.03454e-28	0.0507054
BMI	11	cg17061862	9590431	NA	+	-0.466699	0.0304395	1.03923e-52	17304	-0.463036	3.27366e-28	0.0420409
BMI	1	cg09469355	2161886	SKI	-	-0.800386	0.052226	1.14843e-52	17304	-0.794101	3.45166e-28	0.0721308
BMI	1	cg09702859	198901839	MIR181A1HG	-	0.28653	0.0190282	6.41961e-51	17304	0.28882	4.27204e-28	0.0262804
BMI	19	cg26950531	38704515	DPF1 DPF1 DPF1	+	-0.326087	0.021356	2.69847e-52	17304	-0.323517	5.4231e-28	0.0294954
BMI	17	cg23841748	4477149	NA	-	-0.654455	0.0428754	2.90902e-52	17304	-0.649295	5.64414e-28	0.0592165
BMI	11	cg13502023	18354034	GTF2H1 GTF2H1	+	-0.64647	0.0424564	5.12048e-52	17304	-0.64136	7.61317e-28	0.0586378
BMI	15	cg14377972	99356110	IGF1R IGF1R	+	-0.498093	0.0327254	5.63223e-52	17304	-0.494155	8.00586e-28	0.045198
BMI	22	cg08548559	31686097	PIK3IP1 PIK3IP1	-	-0.36168	0.0237787	6.55638e-52	17304	-0.358818	8.67965e-28	0.0328414
BMI	1	cg26974062	145440734	TXNIP NBPF20 NBPF10 NBPF10	-	-0.383486	0.0252376	8.24762e-52	17304	-0.380449	9.79971e-28	0.0348564
BMI	12	cg00991504	109011364	NA	+	-1.08367	0.0713956	1.05895e-51	17304	-1.07508	1.11883e-27	0.0986065
BMI	20	cg03218374	896981	ANGPT4	+	0.501594	0.0337776	1.4091e-49	17304	0.505659	2.24573e-27	0.0466512
BMI	6	cg12947261	156349624	NA	-	-0.512804	0.0340002	4.47258e-51	17304	-0.508712	2.39654e-27	0.0469587
BMI	17	cg13274938	38493822	RARA RARA RARA	+	0.842924	0.0568978	2.36469e-49	17304	0.849772	2.96612e-27	0.0785832
BMI	4	cg25358945	100939079	LOC256880	-	0.639421	0.0432688	4.05835e-49	17304	0.644628	3.9656e-27	0.0597598
BMI	4	cg19541622	56180	ZNF718 ZNF595 ZNF595 ZNF595 ZNF595 ZNF718 ZNF718	-	0.467138	0.0316429	5.06159e-49	17304	0.470946	4.46514e-27	0.0437029
BMI	17	cg24174557	57903544	TMEM49	-	-0.456601	0.0305051	2.4576e-50	17304	-0.45293	5.90118e-27	0.0421315
BMI	14	cg06088069	75895604	JDP2 JDP2 JDP2	+	-0.921768	0.0616149	2.76192e-50	17304	-0.914353	6.27735e-27	0.0850981
BMI	11	cg00163198	130767760	SNX19 SNX19	-	0.616474	0.0419152	1.13377e-48	17304	0.621518	6.8862e-27	0.0578903
BMI	11	cg11376147	57261198	SLC43A1	-	-0.76817	0.051475	4.77631e-50	17304	-0.761975	8.3875e-27	0.0710936
BMI	21	cg22652934	36180035	RUNX1 RUNX1	+	-0.497005	0.0333788	7.81538e-50	17304	-0.492988	1.08839e-26	0.0461004
BMI	3	cg19432791	45894556	LZTFL1 LZTFL1	-	0.485449	0.0332067	4.1187e-48	17304	0.489445	1.37687e-26	0.0458627
BMI	10	cg07504977	102131012	NA	-	0.56142	0.0384068	4.19557e-48	17304	0.566042	1.39071e-26	0.0530447
BMI	1	cg15730234	101759418	NA	-	-0.556501	0.0376068	3.02671e-49	17304	-0.551975	2.22696e-26	0.0519398
BMI	3	cg15054595	49910483	NA	-	-0.701041	0.0473874	3.21235e-49	17304	-0.695338	2.29816e-26	0.0654481
BMI	12	cg09584249	26425003	NA	+	-0.713353	0.0482322	3.39946e-49	17304	-0.707548	2.36789e-26	0.0666149
BMI	9	cg08440485	5892542	MLANA MLANA	+	-0.552612	0.0375077	7.79739e-49	17304	-0.548098	3.67243e-26	0.051803
BMI	1	cg23466388	61890179	NFIA NFIA NFIA NFIA	-	0.684985	0.0472762	2.69337e-47	17304	0.690675	3.77588e-26	0.0652945
BMI	5	cg21623127	96432134	LIX1	+	-0.514072	0.0349417	1.05993e-48	17304	-0.509867	4.31957e-26	0.048259
BMI	21	cg02233071	36181046	RUNX1 RUNX1	+	-0.432183	0.0293869	1.15053e-48	17304	-0.428646	4.5111e-26	0.0405871
BMI	10	cg07031236	73983766	ANAPC16 ANAPC16 ANAPC16 ANAPC16 ANAPC16 ANAPC16	-	0.630486	0.0436362	4.80527e-47	17304	0.635738	5.15342e-26	0.0602672
BMI	17	cg11047325	76354934	SOCS3	-	-0.329752	0.0224509	1.51616e-48	17304	-0.32705	5.22104e-26	0.0310076
BMI	10	cg25457000	4813681	NA	+	-0.49392	0.0336625	1.88764e-48	17304	-0.489869	5.85983e-26	0.0464923
BMI	1	cg11769062	2162893	SKI	-	-0.441104	0.0300674	1.94802e-48	17304	-0.437485	5.95989e-26	0.041527
BMI	15	cg06192883	52554171	MYO5C	-	0.584218	0.0404963	6.61027e-47	17304	0.589092	6.11582e-26	0.0559306
BMI	7	cg10713220	36640882	AOAH-IT1 AOAH AOAH AOAH	+	-0.332195	0.0228082	9.03951e-48	17304	-0.32945	1.3413e-25	0.0315011
BMI	17	cg01597398	40250727	NA	+	-0.891603	0.0613291	1.32952e-47	17304	-0.884222	1.64464e-25	0.0847034
BMI	20	cg11614585	897050	ANGPT4	-	0.899588	0.063018	5.7126e-46	17304	0.907172	1.94805e-25	0.087036
BMI	5	cg06269415	112602827	MCC MCC	-	0.746564	0.0523001	5.752e-46	17304	0.752858	1.95513e-25	0.0722332
BMI	14	cg06943635	73695341	NA	+	-0.727925	0.0501671	1.99056e-47	17304	-0.721887	2.03576e-25	0.0692872
BMI	17	cg18181703	76354621	SOCS3	-	-0.589401	0.0406859	2.78698e-47	17304	-0.584505	2.43217e-25	0.0561925
BMI	9	cg14649449	72660082	MAMDC2	-	-0.730617	0.0505366	4.25446e-47	17304	-0.724535	3.04111e-25	0.0697976
BMI	1	cg17942763	2163472	SKI	+	-0.863011	0.0597031	4.38642e-47	17304	-0.855826	3.09088e-25	0.0824577
BMI	8	cg19589396	103937374	NA	+	-0.526174	0.0364244	5.01941e-47	17304	-0.52179	3.31914e-25	0.0503068
BMI	7	cg21429551	30635762	GARS	+	-0.289359	0.0200593	6.72866e-47	17304	-0.286945	3.87562e-25	0.0277045
BMI	1	cg15564619	2163437	SKI	-	-0.569089	0.0395554	1.15986e-46	17304	-0.564329	5.16664e-25	0.0546311
BMI	11	cg00733441	119189717	NA	-	0.772214	0.0546001	3.68083e-45	17304	0.778785	5.29908e-25	0.0754098
BMI	10	cg01711619	122395671	MIR5694	-	0.671532	0.0476616	7.79658e-45	17304	0.677268	7.9293e-25	0.0658268
BMI	11	cg04104358	12180973	MICAL2 MICAL2 MICAL2 MICAL2 MICAL2	-	0.552749	0.0392377	8.0623e-45	17304	0.557471	8.07306e-25	0.0541923
BMI	19	cg02711608	47287964	SLC1A5 SLC1A5 SLC1A5 SLC1A5	+	-0.562281	0.0392872	3.37928e-46	17304	-0.557553	9.09211e-25	0.0542607
BMI	15	cg07728579	83475013	FSD2	-	0.576789	0.0410212	1.16666e-44	17304	0.581726	9.84625e-25	0.0566556
BMI	10	cg26033520	74004071	NA	+	0.413399	0.029409	1.23124e-44	17304	0.416938	1.01361e-24	0.0406176
BMI	17	cg09832683	15013038	NA	-	0.41743	0.0297183	1.42909e-44	17304	0.421007	1.09796e-24	0.0410448
BMI	7	cg22103219	101934892	SH2B2	-	-0.546498	0.038303	6.34035e-46	17304	-0.541888	1.26746e-24	0.0529014
BMI	1	cg25217710	156609523	NA	-	0.934897	0.0666816	2.05136e-44	17304	0.942922	1.33312e-24	0.0920959
BMI	10	cg12431339	73992901	ANAPC16 ANAPC16 ANAPC16 ANAPC16 ANAPC16 ANAPC16	+	-0.723516	0.0507726	8.13497e-46	17304	-0.717406	1.44619e-24	0.0701235
BMI	15	cg05219896	70492278	NA	+	-0.673283	0.0472881	9.67328e-46	17304	-0.667592	1.58463e-24	0.065311
BMI	2	cg15910252	28904192	NA	+	-0.460182	0.0323242	9.87225e-46	17304	-0.456292	1.60177e-24	0.0446439
BMI	5	cg26403843	158634085	RNF145	-	0.323509	0.0231339	3.39013e-44	17304	0.326293	1.74619e-24	0.0319509
BMI	1	cg18391344	198902062	MIR181A1HG	-	0.255637	0.0182839	3.51665e-44	17304	0.257837	1.78121e-24	0.0252524
BMI	20	cg09273716	35494835	NA	+	0.848396	0.0608039	5.22948e-44	17304	0.855714	2.20368e-24	0.083978
BMI	3	cg15546194	137800724	DZIP1L DZIP1L	+	0.788467	0.0565104	5.25801e-44	17304	0.795268	2.21004e-24	0.0780481
BMI	19	cg16655795	42897238	NA	-	0.799029	0.0573755	7.56797e-44	17304	0.805934	2.68752e-24	0.079243
BMI	3	cg23032421	3152038	IL5RA IL5RA IL5RA IL5RA IL5RA IL5RA IL5RA IL5RA IL5RA IL5RA IL5RA IL5RA	+	-0.674115	0.0476081	2.91649e-45	17304	-0.668385	2.83812e-24	0.0657529
BMI	1	cg03856144	7705567	CAMTA1	-	-0.776731	0.0548799	3.18941e-45	17304	-0.770126	2.97592e-24	0.0757962
BMI	6	cg03982376	149806659	ZC3H12D	+	-0.43934	0.0310442	3.24457e-45	17304	-0.435604	3.00273e-24	0.042876
BMI	10	cg04852330	97723252	ENTPD1-AS1	+	0.812716	0.0584369	9.80641e-44	17304	0.819749	3.08868e-24	0.0807089
BMI	9	cg00514596	130534101	SH2D3C SH2D3C SH2D3C	+	-0.807308	0.0570797	3.65804e-45	17304	-0.800439	3.19969e-24	0.0788344
BMI	13	cg18793412	38989650	NA	-	0.346096	0.0249137	1.21981e-43	17304	0.349094	3.47255e-24	0.034409
BMI	21	cg25705792	35320017	LINC00649 LINC00649	-	-0.676972	0.0480376	7.48128e-45	17304	-0.671191	4.66791e-24	0.0663461
BMI	15	cg02119938	78505051	ACSBG1	+	-0.265571	0.0188761	1.03703e-44	17304	-0.263299	5.54805e-24	0.0260703
BMI	6	cg07821355	116706621	DSE DSE	+	-0.788249	0.0560351	1.06846e-44	17304	-0.781505	5.6351e-24	0.0773917
BMI	11	cg16219649	68714011	NA	+	-0.793143	0.0563968	1.12094e-44	17304	-0.786356	5.78005e-24	0.0778912
BMI	11	cg17418742	15602030	NA	-	0.590872	0.0427517	3.23302e-43	17304	0.596017	5.86179e-24	0.0590456
BMI	7	cg01116541	139948872	NA	-	-0.664337	0.0472451	1.15438e-44	17304	-0.658651	5.87103e-24	0.0652516
BMI	7	cg26080684	72775853	NA	+	0.477476	0.0345911	4.11633e-43	17304	0.481639	6.67332e-24	0.0477748
BMI	16	cg07263052	87808673	LOC102724467	+	0.377483	0.0273705	4.83991e-43	17304	0.380777	7.28123e-24	0.0378022
BMI	16	cg16625765	29838413	MVP MVP	+	0.676691	0.0490938	5.40061e-43	17304	0.682599	7.72099e-24	0.0678049
BMI	5	cg20710777	110411740	TSLP TSLP	-	-0.387306	0.0276381	2.25611e-44	17304	-0.38398	8.36254e-24	0.0381718
BMI	19	cg16307144	38704933	DPF1 DPF1 DPF1 DPF1	+	-0.437672	0.0312615	2.70927e-44	17304	-0.43391	9.20983e-24	0.0431762
BMI	4	cg23248055	56185	ZNF718 ZNF595 ZNF595 ZNF595 ZNF595 ZNF718 ZNF718	-	0.453328	0.0329689	8.53883e-43	17304	0.457296	9.87428e-24	0.0455343
BMI	16	cg09063556	66653795	CMTM4 CMTM4	-	0.629654	0.0458439	1.05408e-42	17304	0.635171	1.10582e-23	0.0633163
BMI	16	cg24577873	57825554	KIFC3 KIFC3 KIFC3	-	0.839708	0.0611591	1.12627e-42	17304	0.847068	1.14581e-23	0.0844686
BMI	5	cg20740133	106792666	EFNA5	-	0.568204	0.0414427	1.4654e-42	17304	0.573192	1.31986e-23	0.0572377
BMI	1	cg10429891	27963618	NA	+	-0.869466	0.0625253	1.00472e-43	17304	-0.861941	1.84017e-23	0.0863555
BMI	2	cg18097518	36932700	VIT VIT VIT VIT VIT	+	0.485092	0.0356214	5.15672e-42	17304	0.489379	2.59422e-23	0.0491977
BMI	1	cg04762199	181048756	NA	+	0.590776	0.0434345	6.44494e-42	17304	0.596003	2.92387e-23	0.0599886
BMI	8	cg13518625	29522838	NA	+	-0.328113	0.0237119	2.57899e-43	17304	-0.325259	3.02656e-23	0.0327492
BMI	12	cg19918116	124326760	DNAH10	+	-0.825385	0.0596607	2.68035e-43	17304	-0.818205	3.08942e-23	0.0823991
BMI	17	cg02650017	47301614	PHOSPHO1 PHOSPHO1	+	-0.457385	0.0330742	2.89396e-43	17304	-0.453405	3.21748e-23	0.0456797
BMI	11	cg02157636	68476835	MTL5	+	-0.888207	0.0643289	3.90381e-43	17304	-0.880465	3.76803e-23	0.0888465
BMI	2	cg02398240	128256334	IWS1	-	-0.572149	0.0414886	4.91395e-43	17304	-0.567156	4.25454e-23	0.0573011
BMI	11	cg08403095	15664034	LOC102724957	-	0.420763	0.0310639	1.38098e-41	17304	0.424501	4.40286e-23	0.0429032
BMI	11	cg27652459	46709238	ARHGAP1	-	-0.636734	0.0462843	7.77391e-43	17304	-0.631164	5.42012e-23	0.0639246
BMI	6	cg03173502	15505345	JARID2	-	-0.342477	0.0248976	7.94954e-43	17304	-0.339481	5.48298e-23	0.0343868
BMI	3	cg07133321	45607976	NA	-	0.632978	0.0468487	2.18186e-41	17304	0.638616	5.62792e-23	0.0647041
BMI	2	cg09019636	62964766	EHBP1 EHBP1 EHBP1 EHBP1	+	-0.631022	0.0459143	9.35657e-43	17304	-0.625496	5.97674e-23	0.0634136
BMI	14	cg14836555	24743391	NA	+	0.828778	0.0614213	2.77105e-41	17304	0.83617	6.39803e-23	0.0848307
BMI	1	cg24795795	171449338	NA	-	0.418027	0.0309984	3.0804e-41	17304	0.421758	6.77258e-23	0.0428128
BMI	2	cg20788426	219194421	PNKD CATIP-AS2 PNKD	+	-0.705097	0.0513711	1.19513e-42	17304	-0.698915	6.80078e-23	0.0709501
BMI	12	cg07214466	104892360	CHST11 CHST11	+	-0.477737	0.0348071	1.19936e-42	17304	-0.473548	6.81468e-23	0.0480731
BMI	8	cg04492909	102166926	NA	+	0.656995	0.0488597	5.18676e-41	17304	0.662875	8.9583e-23	0.0674815
BMI	1	cg21149269	25324171	NA	+	-0.47373	0.0346328	2.26416e-42	17304	-0.469562	9.52959e-23	0.0478324
BMI	11	cg22143324	44618358	CD82 CD82	+	-0.945525	0.0691872	2.68275e-42	17304	-0.937198	1.04216e-22	0.0955564
BMI	15	cg04847110	40620444	NA	+	-0.747146	0.0546819	2.78214e-42	17304	-0.740565	1.06244e-22	0.0755228
BMI	9	cg05241923	136010810	RALGDS	+	-0.583695	0.0427275	2.88325e-42	17304	-0.578553	1.08261e-22	0.0590122
BMI	1	cg15896207	227151807	ADCK3	+	0.651021	0.0486094	1.06159e-40	17304	0.656871	1.31622e-22	0.0671358
BMI	21	cg12919873	38929815	NA	+	-0.37294	0.0273755	4.81418e-42	17304	-0.369645	1.41859e-22	0.0378091
BMI	7	cg19390658	30636176	GARS	+	-0.307832	0.0225978	4.87166e-42	17304	-0.305112	1.42795e-22	0.0312105
BMI	1	cg20849150	59522993	NA	+	-0.803479	0.0589875	4.94093e-42	17304	-0.79638	1.43858e-22	0.0814693
BMI	7	cg20233834	50189155	C7orf72	-	-0.491438	0.0361473	7.00109e-42	17304	-0.487088	1.72906e-22	0.0499241
BMI	7	cg04577162	73667397	RFC2 RFC2	+	0.761433	0.0570708	2.09296e-40	17304	0.768301	1.89477e-22	0.0788221
BMI	3	cg05746809	141131788	ZBTB38	+	-0.679203	0.0500298	9.10722e-42	17304	-0.673182	1.98646e-22	0.0690976
BMI	9	cg00442581	130733834	FAM102A	+	-0.50799	0.0374188	9.12966e-42	17304	-0.503487	1.98891e-22	0.0516802
BMI	21	cg05538032	43681915	ABCG1 ABCG1 ABCG1 ABCG1 ABCG1 ABCG1	+	0.647297	0.0485599	2.45532e-40	17304	0.653141	2.06446e-22	0.0670675
BMI	2	cg07995927	161995135	TANK TANK	-	-0.444615	0.0328055	1.24019e-41	17304	-0.440667	2.3384e-22	0.0453086
BMI	11	cg25212397	102184373	NA	-	-0.367125	0.0271155	1.49314e-41	17304	-0.363862	2.57876e-22	0.03745
BMI	9	cg15659943	107631656	ABCA1	+	0.733268	0.0551493	3.84379e-40	17304	0.739905	2.62601e-22	0.0761683
BMI	1	cg13222915	184598594	NA	-	-0.817942	0.0604779	1.81922e-41	17304	-0.810664	2.86183e-22	0.0835278
BMI	1	cg07999371	26847004	NA	-	0.930231	0.0703311	9.63123e-40	17304	0.938695	4.30087e-22	0.0971363
BMI	3	cg26038971	14185774	NA	-	-0.424165	0.0315108	4.27828e-41	17304	-0.420373	4.49384e-22	0.0435205
BMI	9	cg12673638	134102723	NUP214	+	-0.938613	0.0697903	5.01691e-41	17304	-0.930214	4.88772e-22	0.0963894
BMI	7	cg22413912	2255758	MAD1L1 MAD1L1 MAD1L1 MAD1L1 MAD1L1	-	-0.755476	0.0562973	7.45685e-41	17304	-0.748701	6.02447e-22	0.0777538
BMI	15	cg13081433	40617363	INAFM2 INAFM2	-	-0.668179	0.0498549	9.34597e-41	17304	-0.662179	6.78701e-22	0.068856
BMI	2	cg05157335	231746728	NA	-	-0.353937	0.0264178	9.96625e-41	17304	-0.350758	7.02026e-22	0.0364864
BMI	16	cg07978331	75046041	ZNRF1	+	-0.63632	0.0475471	1.2125e-40	17304	-0.630598	7.78631e-22	0.0656687
BMI	2	cg10541774	137068792	NA	-	-0.333147	0.0249101	1.36611e-40	17304	-0.330149	8.29255e-22	0.0344041
BMI	1	cg01000850	209941843	TRAF3IP3 TRAF3IP3 TRAF3IP3 TRAF3IP3	+	-0.42747	0.0319832	1.53028e-40	17304	-0.423621	8.80355e-22	0.0441729
BMI	20	cg15833511	35256798	SLA2 SLA2	+	0.563125	0.042914	3.78311e-39	17304	0.56829	8.96458e-22	0.0592698
BMI	3	cg09495478	44938102	TGM4	+	0.766532	0.0584204	3.84298e-39	17304	0.773563	9.041e-22	0.0806861
BMI	10	cg00238353	129785537	PTPRE	+	0.470527	0.035875	4.11507e-39	17304	0.474844	9.37879e-22	0.049548
BMI	17	cg19957386	47836122	FAM117A	-	-0.593789	0.0444656	1.7846e-40	17304	-0.588438	9.54704e-22	0.0614127
BMI	17	cg21668652	55749538	MSI2	-	-0.488618	0.0366721	2.65467e-40	17304	-0.484205	1.17731e-21	0.0506489
BMI	5	cg16740022	141806006	LOC101926941	+	0.340624	0.0260647	7.629e-39	17304	0.343761	1.30633e-21	0.0359987
BMI	11	cg04169527	9759805	SWAP70 SWAP70	+	0.684522	0.0523874	7.81404e-39	17304	0.690827	1.32346e-21	0.0723538
BMI	8	cg09745633	58431924	NA	+	0.384548	0.0294357	8.07778e-39	17304	0.388091	1.34714e-21	0.0406545
BMI	1	cg23257987	221862794	NA	-	-0.456874	0.0343491	3.60499e-40	17304	-0.45274	1.38333e-21	0.0474405
BMI	13	cg11430223	42232607	VWA8	-	-0.747358	0.056194	3.66697e-40	17304	-0.740595	1.39591e-21	0.0776112
BMI	11	cg08110170	72474129	STARD10	-	-0.39388	0.0296565	4.66546e-40	17304	-0.390311	1.58496e-21	0.0409594
BMI	2	cg11827101	8468422	NA	-	-0.810325	0.0610797	5.66723e-40	17304	-0.802974	1.75624e-21	0.0843589
BMI	4	cg12623364	109038130	LEF1 LEF1 LEF1 LEF1	-	0.466309	0.0358061	1.37272e-38	17304	0.470618	1.79101e-21	0.0494528
BMI	17	cg26651978	76965407	NA	-	-0.786955	0.0593921	7.04841e-40	17304	-0.779807	1.9703e-21	0.0820281
BMI	11	cg06178669	63334608	NA	+	-0.336284	0.0253826	7.19466e-40	17304	-0.333229	1.9918e-21	0.0350566
BMI	2	cg19017142	64431245	NA	-	-0.46408	0.0350479	7.92274e-40	17304	-0.459862	2.09549e-21	0.0484057
BMI	16	cg00549876	85890442	NA	+	0.70321	0.0541115	1.9633e-38	17304	0.709722	2.17015e-21	0.074735
BMI	17	cg04161365	27230393	DHRS13	+	-1.02879	0.0777726	9.42389e-40	17304	-1.01943	2.29564e-21	0.107414
BMI	6	cg20052079	15504923	JARID2	+	-0.482147	0.0364933	1.16632e-39	17304	-0.477755	2.56975e-21	0.050402
BMI	16	cg22679812	70626213	IL34 IL34	-	0.93097	0.0718206	3.01287e-38	17304	0.939613	2.73145e-21	0.0991935
BMI	3	cg02417857	181326706	SOX2OT	+	0.335028	0.0258629	3.35916e-38	17304	0.338141	2.89595e-21	0.03572
BMI	1	cg24805654	236319812	GPR137B	-	-0.840512	0.0637101	1.50032e-39	17304	-0.832845	2.93508e-21	0.0879919
BMI	2	cg17862961	60972890	NA	-	-0.742033	0.0562885	1.71282e-39	17304	-0.735259	3.14738e-21	0.0777417
BMI	11	cg12729894	1774378	HCCA2 CTSD	-	-0.626478	0.0475422	1.83823e-39	17304	-0.620756	3.2666e-21	0.0656619
BMI	12	cg07343418	13741955	GRIN2B	-	0.502337	0.0388364	4.30946e-38	17304	0.507011	3.3101e-21	0.0536381
BMI	8	cg24686420	48540511	SPIDR SPIDR SPIDR SPIDR	-	0.400701	0.0309948	4.69751e-38	17304	0.404431	3.46683e-21	0.0428078
BMI	1	cg15776315	168341908	NA	+	0.537744	0.0415966	4.72118e-38	17304	0.54275	3.47672e-21	0.0574503
BMI	4	cg10438589	14531493	NA	+	0.4679	0.0361986	4.8235e-38	17304	0.472256	3.51737e-21	0.0499949
BMI	1	cg09554443	167487762	CD247 CD247 CD247 CD247	+	-0.522476	0.0397061	2.34927e-39	17304	-0.517697	3.71807e-21	0.0548392
BMI	7	cg17871993	65673056	TPST1	-	0.643368	0.0499209	7.88282e-38	17304	0.649376	4.57785e-21	0.0689472
BMI	11	cg09777883	112093696	NA	+	0.596351	0.0463762	1.13999e-37	17304	0.601932	5.58066e-21	0.0640515
BMI	16	cg16462073	28995843	SPNS1 LAT LAT LAT SPNS1 SPNS1 LAT SPNS1 SPNS1	-	-0.779161	0.0594961	5.32351e-39	17304	-0.772001	5.72386e-21	0.0821718
BMI	11	cg10927968	1807333	NA	+	0.403233	0.031372	1.22614e-37	17304	0.407009	5.80425e-21	0.0433288
BMI	15	cg10381071	70391035	TLE3 TLE3 TLE3	-	-0.362982	0.0277224	5.50449e-39	17304	-0.359646	5.82497e-21	0.0382882
BMI	3	cg23655939	187454477	BCL6 BCL6	-	-0.956441	0.0730852	6.01243e-39	17304	-0.947645	6.10363e-21	0.10094
BMI	2	cg08088075	220264753	NA	+	0.641286	0.0500479	2.04111e-37	17304	0.647309	7.63004e-21	0.0691226
BMI	3	cg18205786	188286699	LPP-AS1 LPP LPP LPP	+	0.619048	0.0483317	2.17924e-37	17304	0.624865	7.9027e-21	0.0667523
BMI	21	cg01176028	43653234	ABCG1 ABCG1 ABCG1 ABCG1 ABCG1 ABCG1	+	0.585848	0.0457416	2.19479e-37	17304	0.591353	7.93255e-21	0.063175
BMI	7	cg04816311	1066650	C7orf50 C7orf50 C7orf50	+	0.41734	0.0326151	2.5526e-37	17304	0.421265	8.60384e-21	0.0450457
BMI	3	cg18098839	167742700	GOLIM4	-	-0.417056	0.0319962	1.1845e-38	17304	-0.413205	8.72618e-21	0.0441909
BMI	2	cg25834802	101791845	NA	+	-0.49928	0.0383409	1.3912e-38	17304	-0.494666	9.50038e-21	0.0529537
BMI	1	cg08884752	2162001	SKI	-	-0.669944	0.0515285	1.81995e-38	17304	-0.663743	1.0944e-20	0.0711675
BMI	17	cg19202384	79894511	PYCR1 PYCR1	-	-0.61719	0.0474718	1.82503e-38	17304	-0.611477	1.09615e-20	0.0655647
BMI	5	cg05351692	55884362	C5orf67	+	-0.795157	0.061163	1.83881e-38	17304	-0.787796	1.10043e-20	0.084474
BMI	21	cg24843790	44727494	NA	+	-0.57954	0.0445897	1.92269e-38	17304	-0.574174	1.12665e-20	0.0615841
BMI	3	cg23546566	159601363	SCHIP1 IQCJ-SCHIP1 IQCJ-SCHIP1 SCHIP1 SCHIP1 SCHIP1	-	-0.759653	0.0584601	1.99363e-38	17304	-0.752617	1.1483e-20	0.0807409
BMI	12	cg06547285	47630263	FAM113B	-	-0.582122	0.0448593	2.50847e-38	17304	-0.576723	1.29622e-20	0.0619565
BMI	11	cg07136133	36422377	PRR5L PRR5L PRR5L PRR5L	+	-0.496796	0.0383666	3.59887e-38	17304	-0.492179	1.56803e-20	0.0529892
BMI	9	cg00622905	137283224	RXRA RXRA	+	-0.674129	0.0520746	3.75218e-38	17304	-0.667862	1.60265e-20	0.0719217
BMI	12	cg22770861	123956152	RILPL1 SNRNP35	-	-1.24454	0.0962084	4.24166e-38	17304	-1.23296	1.71038e-20	0.132876
BMI	1	cg07328569	61524438	NA	+	-0.537492	0.0415574	4.36376e-38	17304	-0.532491	1.73556e-20	0.0573961
BMI	2	cg11269166	172203847	METTL8	-	0.774823	0.0610837	1.04917e-36	17304	0.782174	1.83766e-20	0.0843645
BMI	7	cg14578060	76434789	NA	+	-0.420825	0.0325608	4.92793e-38	17304	-0.416906	1.85049e-20	0.0449707
BMI	11	cg13177778	92900159	SLC36A4 SLC36A4	-	0.426485	0.0336255	1.0654e-36	17304	0.430532	1.85309e-20	0.0464411
BMI	10	cg00498869	30736295	MAP3K8 MAP3K8	+	0.588715	0.0464183	1.07332e-36	17304	0.594301	1.86014e-20	0.0641097
BMI	1	cg01778872	160181001	PEA15 PEA15 PEA15 PEA15 PEA15	+	-0.941167	0.0728723	5.53217e-38	17304	-0.932397	1.96693e-20	0.100646
BMI	3	cg20673358	55020495	CACNA2D3	-	0.571732	0.0451543	1.40058e-36	17304	0.577166	2.14608e-20	0.0623639
BMI	5	cg03262246	133749006	CDKN2AIPNL	-	0.735694	0.0581063	1.41074e-36	17304	0.742687	2.15432e-20	0.0802523
BMI	18	cg22675726	3179889	MYOM1 MYOM1	+	0.406862	0.0321427	1.46865e-36	17304	0.41073	2.2013e-20	0.0443932
BMI	4	cg18152558	75956216	PARM1	+	0.324631	0.0256636	1.63472e-36	17304	0.32772	2.33204e-20	0.0354447
BMI	12	cg06898549	41083590	NA	-	0.357682	0.0283031	1.90047e-36	17304	0.361088	2.52792e-20	0.0390902
BMI	12	cg16734615	64477193	SRGAP1	-	0.494082	0.039101	1.93698e-36	17304	0.498788	2.55388e-20	0.0540035
BMI	12	cg06559575	53490352	IGFBP6	-	-0.648193	0.0504316	1.23211e-37	17304	-0.642124	3.00009e-20	0.0696525
BMI	8	cg15682091	35719769	NA	+	0.49239	0.0390429	2.63664e-36	17304	0.497089	3.0144e-20	0.0539233
BMI	20	cg18219651	56033002	NA	-	-0.638067	0.0496571	1.28773e-37	17304	-0.632091	3.07082e-20	0.0685829
BMI	18	cg00205076	683501	ENOSF1 ENOSF1 ENOSF1	+	-0.470105	0.0365958	1.34801e-37	17304	-0.465701	3.1461e-20	0.0505435
BMI	14	cg07465699	104263793	PPP1R13B	-	0.547391	0.0434318	2.91823e-36	17304	0.552618	3.18273e-20	0.0599849
BMI	5	cg06975262	171805000	SH3PXD2B SH3PXD2B	-	-0.664026	0.0517078	1.41887e-37	17304	-0.657803	3.23175e-20	0.0714151
BMI	17	cg02329670	6921400	MIR497 MIR195	+	-0.76643	0.0597975	1.94807e-37	17304	-0.759233	3.81971e-20	0.0825881
BMI	12	cg22351187	52586089	KRT80 KRT80	+	-0.480569	0.0375287	2.26315e-37	17304	-0.476052	4.13314e-20	0.051832
BMI	17	cg00534502	80822180	TBCD	+	-0.701795	0.0548138	2.32456e-37	17304	-0.695198	4.19248e-20	0.0757049
BMI	3	cg10587886	8361835	LMCD1-AS1	+	-0.321889	0.0251461	2.3992e-37	17304	-0.318863	4.26361e-20	0.03473
BMI	3	cg01368219	54999791	CACNA2D3	+	0.557601	0.0444012	5.14633e-36	17304	0.562945	4.31594e-20	0.0613238
BMI	20	cg17792970	49125445	PTPN1 PTPN1	+	0.749414	0.0597143	5.70665e-36	17304	0.756601	4.56201e-20	0.0824731
BMI	16	cg07587674	90100568	GAS8 GAS8 GAS8 GAS8	+	-0.726125	0.0568094	3.05743e-37	17304	-0.719288	4.84349e-20	0.0784611
BMI	12	cg05671603	26424987	NA	-	-0.527752	0.0412961	3.13844e-37	17304	-0.522782	4.91127e-20	0.0570352
BMI	8	cg01198738	121597619	SNTB1	-	-0.415021	0.0324822	3.25358e-37	17304	-0.411112	5.0055e-20	0.0448621
BMI	5	cg17680767	73623208	NA	-	-0.52034	0.0407454	3.52809e-37	17304	-0.515436	5.22353e-20	0.0562746
BMI	22	cg01373461	25516157	KIAA1671	+	1.12455	0.0897673	7.57033e-36	17304	1.13535	5.30954e-20	0.12398
BMI	19	cg12170787	1130965	SBNO2 SBNO2	-	-0.768247	0.0601713	3.65819e-37	17304	-0.761005	5.32458e-20	0.0831043
BMI	14	cg27102892	75791837	NA	+	0.718205	0.0573548	8.08054e-36	17304	0.725108	5.49971e-20	0.0792144
BMI	6	cg02216363	6277857	F13A1	-	-0.559596	0.0438508	3.96438e-37	17304	-0.554319	5.5544e-20	0.0605636
BMI	7	cg01676795	75586348	POR	+	0.500878	0.0400313	9.15474e-36	17304	0.505696	5.88031e-20	0.0552884
BMI	7	cg04817410	129992661	CPA5 CPA5 CPA5	-	-0.690148	0.0541276	4.55844e-37	17304	-0.683634	5.97826e-20	0.0747572
BMI	5	cg25437672	131601500	PDLIM4 PDLIM4	+	-0.777783	0.0610037	4.59392e-37	17304	-0.770441	6.00323e-20	0.084254
BMI	2	cg01243072	43398171	NA	+	-0.465949	0.036553	4.74607e-37	17304	-0.46155	6.10669e-20	0.0504844
BMI	16	cg06207201	50701535	SNX20 SNX20	+	-0.694052	0.0544593	4.91742e-37	17304	-0.687498	6.22227e-20	0.0752153
BMI	14	cg04369622	67119468	GPHN GPHN	+	0.45559	0.0364482	1.06988e-35	17304	0.459976	6.39382e-20	0.0503397
BMI	7	cg03619256	105515219	ATXN7L1 ATXN7L1	-	-0.642548	0.0504407	5.28822e-37	17304	-0.636478	6.46579e-20	0.0696651
BMI	17	cg01130991	46510392	NA	+	0.445843	0.0356864	1.15742e-35	17304	0.450138	6.66906e-20	0.0492875
BMI	1	cg15475466	204484113	MDM4 MDM4 MDM4 MDM4 MDM4 MDM4 MDM4	+	0.554328	0.0443706	1.1603e-35	17304	0.559668	6.67895e-20	0.0612815
BMI	19	cg01887846	10655644	ATG4D ATG4D ATG4D ATG4D ATG4D ATG4D ATG4D ATG4D	-	0.550478	0.0440779	1.22557e-35	17304	0.555783	6.87772e-20	0.0608773
BMI	21	cg11525951	43641170	ABCG1 ABCG1 ABCG1 ABCG1 ABCG1 ABCG1	+	0.439169	0.0351994	1.42567e-35	17304	0.443405	7.45953e-20	0.0486149
BMI	11	cg09737197	68607675	CPT1A CPT1A	+	-0.368189	0.0289673	7.559e-37	17304	-0.364703	7.806e-20	0.0400076
BMI	11	cg14262884	43757533	HSD17B12	-	-0.514211	0.0404727	8.09468e-37	17304	-0.50934	8.09108e-20	0.055898
BMI	19	cg06626124	11145418	SMARCA4 SMARCA4 SMARCA4 SMARCA4 SMARCA4 SMARCA4 SMARCA4	+	-0.755875	0.0595787	1.01782e-36	17304	-0.748705	9.13129e-20	0.0822859
BMI	3	cg24831110	157003521	VEPH1 VEPH1 VEPH1	+	0.715688	0.0575076	2.10914e-35	17304	0.722609	9.20469e-20	0.0794254
BMI	3	cg18194850	67699305	SUCLG2	+	0.372543	0.0299381	2.14485e-35	17304	0.376146	9.28647e-20	0.0413484
BMI	16	cg06946797	11422409	NA	+	-0.428989	0.0338494	1.20847e-36	17304	-0.424915	9.99336e-20	0.0467504
BMI	1	cg04625834	45273055	BTBD19 TCTEX1D4	-	-0.699676	0.0552241	1.26569e-36	17304	-0.69303	1.02427e-19	0.0762716
BMI	19	cg00994936	1423902	DAZAP1 DAZAP1	-	0.451188	0.0363124	2.70002e-35	17304	0.455558	1.0511e-19	0.0501521
BMI	7	cg19968134	128454628	CCDC136 CCDC136	+	-0.801434	0.0632878	1.37282e-36	17304	-0.793817	1.06907e-19	0.0874086
BMI	20	cg26326160	41921081	NA	-	0.411945	0.0331682	2.8832e-35	17304	0.415937	1.08881e-19	0.0458096
BMI	10	cg02451866	71251604	TSPAN15	-	0.715249	0.0576403	3.30638e-35	17304	0.722186	1.17177e-19	0.0796087
BMI	2	cg19896232	19435289	NA	+	0.515353	0.04154	3.41618e-35	17304	0.520352	1.19258e-19	0.0573721
BMI	20	cg15651928	32290811	PXMP4 PXMP4	-	0.564709	0.045525	3.49396e-35	17304	0.570188	1.20705e-19	0.0628759
BMI	8	cg16990252	19963288	NA	-	-0.433801	0.0343075	1.74158e-36	17304	-0.429672	1.21165e-19	0.0473831
BMI	2	cg13413819	43191888	NA	-	-0.679796	0.0537721	1.79262e-36	17304	-0.673325	1.23052e-19	0.0742662
BMI	6	cg17066943	34192320	NA	+	-0.503217	0.0398088	1.82292e-36	17304	-0.498426	1.24136e-19	0.0549811
BMI	10	cg11744787	45748876	NA	+	-0.774	0.0612364	1.85315e-36	17304	-0.76663	1.25218e-19	0.0845754
BMI	21	cg22635096	46550644	ADARB1 ADARB1 ADARB1 ADARB1 ADARB1 ADARB1 ADARB1	+	0.556438	0.0448828	3.80073e-35	17304	0.56184	1.26276e-19	0.0619889
BMI	13	cg20940217	21543210	NA	+	-0.345278	0.0273357	2.06322e-36	17304	-0.341988	1.32499e-19	0.0377541
BMI	4	cg00741986	2748332	TNIP2 TNIP2	-	-0.663528	0.052542	2.12903e-36	17304	-0.657205	1.34718e-19	0.0725673
BMI	17	cg07858756	9273972	STX8 STX8	-	-0.699178	0.0553715	2.1694e-36	17304	-0.692514	1.36055e-19	0.0764752
BMI	16	cg00889210	14280183	MKL2 MKL2	+	0.453735	0.0366472	4.65465e-35	17304	0.458145	1.40808e-19	0.0506145
BMI	8	cg11474081	129234520	NA	-	0.554672	0.044806	4.75637e-35	17304	0.560064	1.42452e-19	0.0618829
BMI	2	cg07395668	45798295	SRBD1	+	0.472298	0.0382095	5.98779e-35	17304	0.476896	1.61207e-19	0.0527722
BMI	10	cg23761815	73083123	SLC29A3	+	0.60395	0.0488715	6.20115e-35	17304	0.609832	1.64255e-19	0.0674978
BMI	12	cg07049121	50373783	NA	-	0.66981	0.0542117	6.39391e-35	17304	0.676334	1.6696e-19	0.0748733
BMI	14	cg04465408	95986678	NA	+	-0.796464	0.0632989	3.79241e-36	17304	-0.788846	1.82628e-19	0.0874239
BMI	10	cg26955383	105218660	CALHM1	-	0.517754	0.0419663	7.98866e-35	17304	0.522805	1.88162e-19	0.0579609
BMI	1	cg17822325	31896462	SERINC2	-	0.422634	0.0342686	8.43281e-35	17304	0.426758	1.93706e-19	0.0473294
BMI	6	cg08148645	52355118	EFHC1 EFHC1 EFHC1	+	0.53641	0.043503	8.69955e-35	17304	0.541646	1.97019e-19	0.0600832
BMI	11	cg14209264	64382444	NRXN2 NRXN2 NRXN2	+	0.700137	0.0567942	9.00632e-35	17304	0.706972	2.00696e-19	0.0784401
BMI	14	cg16398761	74220238	C14orf43 C14orf43	+	-0.360378	0.0286848	4.8261e-36	17304	-0.356926	2.0734e-19	0.0396174
BMI	7	cg19261626	5739735	RNF216 RNF216	+	-0.345286	0.0274946	5.14138e-36	17304	-0.341977	2.14379e-19	0.0379736
BMI	17	cg09664445	2612406	KIAA0664	+	0.894431	0.0726868	1.1852e-34	17304	0.903179	2.32573e-19	0.10039
BMI	11	cg10413305	122540748	UBASH3B	+	0.62533	0.0508359	1.24956e-34	17304	0.631448	2.39293e-19	0.0702109
BMI	1	cg00754432	118766252	NA	+	0.512507	0.0416726	1.2894e-34	17304	0.517522	2.43326e-19	0.0575552
BMI	1	cg14955070	156135027	SEMA4A SEMA4A SEMA4A SEMA4A	-	-0.427884	0.0341545	7.52237e-36	17304	-0.423774	2.61984e-19	0.0471718
BMI	11	cg11115026	209728	RIC8A RIC8A	-	0.829892	0.067556	1.52915e-34	17304	0.838022	2.66671e-19	0.0933035
BMI	5	cg19622345	161923051	NA	-	0.40096	0.0326663	1.7301e-34	17304	0.404891	2.84959e-19	0.0451164
BMI	17	cg19748455	76274856	LOC100996291	-	-0.435771	0.0348251	9.04393e-36	17304	-0.43158	2.88713e-19	0.048098
BMI	17	cg17739917	38477572	RARA RARA RARA	-	0.455089	0.0370858	1.79884e-34	17304	0.459552	2.90974e-19	0.0512203
BMI	1	cg12593793	156074135	NA	+	-0.46544	0.0372023	9.27996e-36	17304	-0.460963	2.9268e-19	0.0513812
BMI	21	cg15669314	36012979	NA	+	-0.405748	0.032446	9.96913e-36	17304	-0.401843	3.03898e-19	0.0448121
BMI	12	cg16986643	52025687	SCN8A SCN8A	+	0.511832	0.0417958	2.44913e-34	17304	0.516862	3.43424e-19	0.0577254
BMI	17	cg08666577	58243578	NA	-	-0.75821	0.0607217	1.25836e-35	17304	-0.750902	3.43586e-19	0.0838645
BMI	20	cg22559900	49125450	PTPN1 PTPN1	+	0.596214	0.0486945	2.51065e-34	17304	0.602074	3.48064e-19	0.0672534
BMI	17	cg05418719	54676595	NA	-	-0.669716	0.0536531	1.32779e-35	17304	-0.663259	3.53427e-19	0.0741018
BMI	7	cg00420390	2256023	MAD1L1 MAD1L1 MAD1L1 MAD1L1 MAD1L1	+	-0.423578	0.0339653	1.53029e-35	17304	-0.41949	3.80936e-19	0.0469105
BMI	18	cg16025200	71806847	FBXO15 FBXO15	-	0.617775	0.0505363	3.19033e-34	17304	0.623857	3.95759e-19	0.0697971
BMI	4	cg20493906	106113303	TET2 TET2 TET2-AS1	+	0.531894	0.0435609	3.78527e-34	17304	0.537136	4.33827e-19	0.0601632
BMI	6	cg10975897	15504844	JARID2	+	-0.538163	0.0432278	1.99742e-35	17304	-0.532961	4.38349e-19	0.0597032
BMI	19	cg02370334	17955786	JAK3	+	-0.43863	0.035278	2.43507e-35	17304	-0.434384	4.86493e-19	0.0487235
BMI	9	cg08635575	80189185	GNA14	+	0.543321	0.0445687	4.81239e-34	17304	0.548685	4.93507e-19	0.0615551
BMI	12	cg25358033	113714589	TPCN1 TPCN1 TPCN1	-	0.715023	0.058706	5.49354e-34	17304	0.722088	5.29966e-19	0.0810806
BMI	12	cg01534547	95599660	FGD6	-	0.636083	0.0523067	6.92824e-34	17304	0.642378	6.00221e-19	0.0722423
BMI	8	cg19500225	8402640	NA	-	0.672673	0.055329	7.18013e-34	17304	0.679332	6.11863e-19	0.0764165
BMI	15	cg15488912	41806372	LTK LTK LTK	+	-0.776575	0.0626538	3.93756e-35	17304	-0.769035	6.26754e-19	0.086533
BMI	11	cg17820586	12181422	MICAL2 MICAL2 MICAL2 MICAL2 MICAL2	+	0.756834	0.0622745	7.58376e-34	17304	0.764329	6.30069e-19	0.0860091
BMI	1	cg20875625	112159392	NA	+	-0.44692	0.0361148	5.0249e-35	17304	-0.442574	7.12582e-19	0.0498792
BMI	1	cg06525611	70395527	LRRC7	-	0.469286	0.0387203	1.13537e-33	17304	0.473946	7.82452e-19	0.0534777
BMI	5	cg16151960	133890280	PHF15	+	-0.851834	0.0690023	7.27066e-35	17304	-0.84353	8.65761e-19	0.0953011
BMI	1	cg21131989	88319865	NA	+	-0.547606	0.0444045	8.50884e-35	17304	-0.542262	9.40636e-19	0.0613283
BMI	1	cg16663980	158809049	MNDA	+	0.469862	0.0388686	1.65926e-33	17304	0.47454	9.59413e-19	0.0536825
BMI	22	cg20897301	36725023	MYH9	-	-0.674002	0.0547118	9.99877e-35	17304	-0.667418	1.02385e-18	0.075564
BMI	5	cg26352615	111482162	NA	-	0.57643	0.0477358	1.94237e-33	17304	0.582175	1.04402e-18	0.0659293
BMI	6	cg19494100	18387313	RNF144B	+	-0.948284	0.0771183	1.32025e-34	17304	-0.939003	1.18542e-18	0.10651
BMI	10	cg25883477	28310391	NA	-	-0.55452	0.0451048	1.36062e-34	17304	-0.549092	1.20433e-18	0.0622955
BMI	8	cg07960624	119208486	SAMD12	-	-0.386947	0.0314862	1.44009e-34	17304	-0.383158	1.24082e-18	0.0434865
BMI	7	cg03068497	30635838	GARS	-	-0.272406	0.0221839	1.62679e-34	17304	-0.269736	1.32332e-18	0.0306388
BMI	1	cg06000943	110632445	LINC01397	+	0.530094	0.0440565	3.27064e-33	17304	0.535396	1.38098e-18	0.0608477
BMI	3	cg21506763	38060329	PLCD1 PLCD1 PLCD1	-	0.661788	0.0550112	3.35265e-33	17304	0.668409	1.39964e-18	0.0759776
BMI	12	cg23320499	12659177	DUSP16	-	0.800432	0.0665875	3.74893e-33	17304	0.808446	1.48618e-18	0.0919659
BMI	12	cg22488164	14716910	PLBD1	+	0.427454	0.0355728	3.95299e-33	17304	0.431735	1.52931e-18	0.0491306
BMI	6	cg12712122	88435312	NA	+	0.407242	0.0339093	4.27875e-33	17304	0.411323	1.59544e-18	0.0468331
BMI	1	cg12547807	9473751	NA	+	-0.521489	0.0425767	2.38381e-34	17304	-0.516365	1.61836e-18	0.0588039
BMI	9	cg04393623	139871820	PTGDS	+	-0.755	0.061651	2.43907e-34	17304	-0.74758	1.63796e-18	0.085148
BMI	2	cg15075241	10587052	SNORA80B ODC1	-	0.551333	0.0459274	4.55871e-33	17304	0.55686	1.65079e-18	0.0634317
BMI	11	cg03107649	109695805	NA	+	0.286328	0.0238533	4.59884e-33	17304	0.289199	1.65867e-18	0.0329445
BMI	12	cg27080917	11978350	ETV6 RNU6-19P	+	-0.449095	0.0367198	2.96706e-34	17304	-0.444676	1.81592e-18	0.0507148
BMI	4	cg27108109	57524204	HOPX HOPX HOPX	+	-0.586262	0.0479465	3.07408e-34	17304	-0.580492	1.85012e-18	0.0662203
BMI	1	cg01355089	93495018	NA	+	0.488593	0.0407909	6.25947e-33	17304	0.493502	1.9569e-18	0.0563375
BMI	14	cg04569152	21555603	FLJ10357	+	-0.547241	0.04486	4.35299e-34	17304	-0.541842	2.22241e-18	0.0619574
BMI	2	cg26253134	70751721	TGFA TGFA	+	-0.673508	0.0552184	4.44405e-34	17304	-0.666863	2.24672e-18	0.0762637
BMI	19	cg26470501	45252955	BCL3	+	-0.570036	0.0467398	4.51005e-34	17304	-0.564411	2.26439e-18	0.0645537
BMI	14	cg00431146	102532653	NA	-	-0.961227	0.0788435	4.75607e-34	17304	-0.951738	2.3286e-18	0.108893
BMI	2	cg24166814	56067277	NA	+	0.413248	0.0345851	8.87807e-33	17304	0.41741	2.361e-18	0.0477665
BMI	10	cg22488718	30876912	NA	+	-0.712049	0.0584329	5.1059e-34	17304	-0.705017	2.41719e-18	0.0807034
BMI	10	cg09376613	102087334	PKD2L1 PKD2L1	+	0.666821	0.0558573	1.00955e-32	17304	0.673543	2.52996e-18	0.0771461
BMI	17	cg02775989	47465656	NA	+	0.375338	0.0314557	1.07991e-32	17304	0.379124	2.62339e-18	0.0434444
BMI	1	cg05141280	110078630	NA	-	0.450565	0.0377681	1.11237e-32	17304	0.45511	2.66563e-18	0.0521626
BMI	8	cg20907614	29914963	NA	+	-0.422783	0.0347558	6.6202e-34	17304	-0.4186	2.77145e-18	0.0480022
BMI	20	cg09092525	58570133	CDH26 CDH26	+	-0.510354	0.041961	6.76619e-34	17304	-0.505304	2.80367e-18	0.0579535
BMI	14	cg08373547	52794541	PTGER2	-	0.335039	0.0281037	1.22732e-32	17304	0.338421	2.81007e-18	0.0388148
BMI	13	cg16969872	79968324	RBM26	-	-0.411968	0.0338754	6.87409e-34	17304	-0.407891	2.82718e-18	0.0467863
BMI	6	cg03957124	37016869	NA	+	-0.741204	0.0609659	7.18219e-34	17304	-0.733867	2.89285e-18	0.0842018
BMI	3	cg03226083	13287525	NA	-	-0.57934	0.0476745	7.69566e-34	17304	-0.573602	3.00001e-18	0.0658446
BMI	11	cg17260706	118782879	BCL9L	+	-0.790416	0.0650493	7.78531e-34	17304	-0.782587	3.01845e-18	0.0898415
BMI	17	cg13574086	17695442	RAI1	+	-0.849376	0.0699256	8.18936e-34	17304	-0.840961	3.10006e-18	0.0965763
BMI	11	cg27645777	131056072	NA	+	-0.87222	0.0718278	8.55943e-34	17304	-0.863576	3.17303e-18	0.0992034
BMI	12	cg24505802	120308482	CIT CIT	-	-0.880777	0.0725404	8.69836e-34	17304	-0.872047	3.20002e-18	0.100188
BMI	7	cg16735495	105690812	NA	-	-0.654965	0.0539567	9.03864e-34	17304	-0.648471	3.26537e-18	0.0745212
BMI	15	cg14798967	48874772	FBN1	+	-0.501248	0.0412962	9.13024e-34	17304	-0.496278	3.28298e-18	0.0570354
BMI	3	cg03358636	197474006	KIAA0226	-	0.383009	0.032201	1.69672e-32	17304	0.386884	3.34334e-18	0.0444737
BMI	4	cg12769615	95653156	NA	-	0.440341	0.037027	1.7349e-32	17304	0.444797	3.3839e-18	0.0511391
BMI	12	cg06533408	69139618	SLC35E3	+	-0.414809	0.0342042	1.0365e-33	17304	-0.410693	3.50912e-18	0.0472404
BMI	5	cg23425831	127538164	NA	+	-0.861628	0.0710559	1.05357e-33	17304	-0.853077	3.53991e-18	0.0981374
BMI	1	cg01174827	36615864	TRAPPC3 TRAPPC3 TRAPPC3 TRAPPC3 TRAPPC3 TRAPPC3 TRAPPC3	-	-0.746896	0.0616336	1.15679e-33	17304	-0.739479	3.71875e-18	0.0851239
BMI	5	cg07190151	58338574	PDE4D PDE4D PDE4D PDE4D PDE4D PDE4D	-	-0.698494	0.0576541	1.20067e-33	17304	-0.691555	3.79224e-18	0.0796277
BMI	14	cg11571108	24863662	NA	+	0.528735	0.0445357	2.2067e-32	17304	0.534095	3.85054e-18	0.0615095
BMI	14	cg17705647	89866189	FOXN3 FOXN3	-	-0.520364	0.042968	1.27163e-33	17304	-0.515193	3.90876e-18	0.0593443
BMI	2	cg08465799	121384080	NA	-	0.400987	0.0337856	2.3031e-32	17304	0.405053	3.93942e-18	0.0466623
BMI	10	cg12450316	48362170	ZNF488	-	0.467507	0.0394239	2.59573e-32	17304	0.472252	4.20122e-18	0.0544495
BMI	6	cg16100392	132931717	TAAR3	+	0.458717	0.0387223	2.99709e-32	17304	0.463377	4.53835e-18	0.0534805
BMI	7	cg03358113	2253070	MAD1L1 MAD1L1 MAD1L1	-	-0.657801	0.0544254	1.70364e-33	17304	-0.651251	4.55962e-18	0.0751685
BMI	1	cg20545490	17697680	PADI6	+	0.501357	0.0423987	3.86483e-32	17304	0.50646	5.20237e-18	0.0585581
BMI	11	cg17391692	62402292	GANAB GANAB GANAB GANAB GANAB GANAB GANAB GANAB GANAB GANAB	+	-0.501842	0.0416239	2.437e-33	17304	-0.496833	5.5056e-18	0.057488
BMI	2	cg12001357	233410852	CHRNG	+	-0.345709	0.0287193	3.06633e-33	17304	-0.342253	6.2124e-18	0.0396651
[truncated: 4,648 more rows]

## Sheet: Table S10
Table S10: The significant CpGs identified in the Bayesian epigenome-wide association studies in Generation Scotland. Outcomes in each EWAS are the residuals from metabolic traits regressed on age, age2, sex and family structure. Original outcome units are BMI in kg/m2; HDL cholesterol, total cholesterol and glucose in mmol/L; body fat in percentage; WHR. Annotation is build hg19. BMI = body mass…
[truncated: 100 more rows]

[truncated: 5 more sheets: Table S11, Table S12, Table S13, Table S14, Table S15]
